# Supplementary material for: Jellyfish mucus-derived organic matter as a source of labile nutrients for the ambient microbial community
Source: PeerJ. 2026 Feb 12;14:e20784. doi: 10.7717/peerj.20784 (PMC12906709; doi:10.7717/peerj.20784)
Supplement: Supplemental Information 2 — Raw data of organic and inorganic nutrients (NH4+, NO2−, NO3−), PO43−, TDN, DON, DOC, PON, POC, DFAAs) for the dialsis, leaching and degradation experiments. All concentrations are expressed in μ mol L−1 except form the DFAAs that are expressed in nmol L−1. [file peerj-14-20784-s002.csv]

Exp	ID	Time_point	Treatment	Replicate	Time	Nutrient	Conc
DIA	D1T0	0	NA	1	0	Nitrite	0
DIA	D1T0	0	NA	1	0	Nitrate	0
DIA	D1T0	0	NA	1	0	Phosphate	0
DIA	D1T0	0	NA	1	0	Ammonium	0
DIA	D2T0	0	NA	2	0	Nitrite	0
DIA	D2T0	0	NA	2	0	Nitrate	0
DIA	D2T0	0	NA	2	0	Phosphate	0
DIA	D2T0	0	NA	2	0	Ammonium	0
DIA	D3T0	0	NA	3	0	Nitrite	0
DIA	D3T0	0	NA	3	0	Nitrate	0
DIA	D3T0	0	NA	3	0	Phosphate	0
DIA	D3T0	0	NA	3	0	Ammonium	0
DIA	DCT0	0	NA	C	0	Nitrite	0
DIA	DCT0	0	NA	C	0	Nitrate	0
DIA	DCT0	0	NA	C	0	Phosphate	0
DIA	DCT0	0	NA	C	0	Ammonium	0
DIA	D1T1	1	NA	1	2	Nitrite	0
DIA	D1T1	1	NA	1	2	Nitrate	4.043
DIA	D1T1	1	NA	1	2	Phosphate	1.105
DIA	D1T1	1	NA	1	2	Ammonium	5.215
DIA	D2T1	1	NA	2	2	Nitrite	0
DIA	D2T1	1	NA	2	2	Nitrate	2.048
DIA	D2T1	1	NA	2	2	Phosphate	0.57
DIA	D2T1	1	NA	2	2	Ammonium	2.689
DIA	D3T1	1	NA	3	2	Nitrite	0
DIA	D3T1	1	NA	3	2	Nitrate	3.144
DIA	D3T1	1	NA	3	2	Phosphate	0.906
DIA	D3T1	1	NA	3	2	Ammonium	4.136
DIA	DCT1	1	NA	C	2	Nitrite	0
DIA	DCT1	1	NA	C	2	Nitrate	2.024
DIA	DCT1	1	NA	C	2	Phosphate	0.353
DIA	DCT1	1	NA	C	2	Ammonium	1.19
DIA	D1T2	2	NA	1	4	Nitrite	0
DIA	D1T2	2	NA	1	4	Nitrate	0.623
DIA	D1T2	2	NA	1	4	Phosphate	1.059
DIA	D1T2	2	NA	1	4	Ammonium	0.474
DIA	D2T2	2	NA	2	4	Nitrite	0
DIA	D2T2	2	NA	2	4	Nitrate	0.449
DIA	D2T2	2	NA	2	4	Phosphate	0.34
DIA	D2T2	2	NA	2	4	Ammonium	0.004
DIA	D3T2	2	NA	3	4	Nitrite	0
DIA	D3T2	2	NA	3	4	Nitrate	0.546
DIA	D3T2	2	NA	3	4	Phosphate	0.609
DIA	D3T2	2	NA	3	4	Ammonium	0.566
DIA	DCT2	2	NA	C	4	Nitrite	0
DIA	DCT2	2	NA	C	4	Nitrate	0.433
DIA	DCT2	2	NA	C	4	Phosphate	0.075
DIA	DCT2	2	NA	C	4	Ammonium	0
DIA	D1T3	3	NA	1	9	Nitrite	0
DIA	D1T3	3	NA	1	9	Nitrate	0.124
DIA	D1T3	3	NA	1	9	Phosphate	0.887
DIA	D1T3	3	NA	1	9	Ammonium	0
DIA	D2T3	3	NA	2	9	Nitrite	0
DIA	D2T3	3	NA	2	9	Nitrate	0.098
DIA	D2T3	3	NA	2	9	Phosphate	0.407
DIA	D2T3	3	NA	2	9	Ammonium	0
DIA	D3T3	3	NA	3	9	Nitrite	0
DIA	D3T3	3	NA	3	9	Nitrate	0.132
DIA	D3T3	3	NA	3	9	Phosphate	0.8
DIA	D3T3	3	NA	3	9	Ammonium	0.078
DIA	DCT3	3	NA	C	9	Nitrite	0
DIA	DCT3	3	NA	C	9	Nitrate	0.271
DIA	DCT3	3	NA	C	9	Phosphate	0.073
DIA	DCT3	3	NA	C	9	Ammonium	0
DIA	D1T4	4	NA	1	24	Nitrite	0
DIA	D1T4	4	NA	1	24	Nitrate	0.039
DIA	D1T4	4	NA	1	24	Phosphate	0.914
DIA	D1T4	4	NA	1	24	Ammonium	0
DIA	D2T4	4	NA	2	24	Nitrite	0
DIA	D2T4	4	NA	2	24	Nitrate	0.047
DIA	D2T4	4	NA	2	24	Phosphate	0.413
DIA	D2T4	4	NA	2	24	Ammonium	0
DIA	D3T4	4	NA	3	24	Nitrite	0
DIA	D3T4	4	NA	3	24	Nitrate	0.2
DIA	D3T4	4	NA	3	24	Phosphate	0.777
DIA	D3T4	4	NA	3	24	Ammonium	0
DIA	DCT4	4	NA	C	24	Nitrite	0
DIA	DCT4	4	NA	C	24	Nitrate	0.133
DIA	DCT4	4	NA	C	24	Phosphate	0.072
DIA	DCT4	4	NA	C	24	Ammonium	0
DIA	D1T1	1	NA	1	2	DOC	205.8
DIA	D1T1	1	NA	1	2	TDN	44.5
DIA	D2T1	1	NA	2	2	DOC	69.9
DIA	D2T1	1	NA	2	2	TDN	17
DIA	D3T1	1	NA	3	2	DOC	109.8
DIA	D3T1	1	NA	3	2	TDN	32.8
DIA	D1T2	2	NA	1	4	DOC	39.4
DIA	D1T2	2	NA	1	4	TDN	8.2
DIA	D2T2	2	NA	2	4	DOC	22.5
DIA	D2T2	2	NA	2	4	TDN	2.3
DIA	D3T2	2	NA	3	4	DOC	44.5
DIA	D3T2	2	NA	3	4	TDN	9
DIA	D1T3	3	NA	1	9	DOC	50.4
DIA	D1T3	3	NA	1	9	TDN	8
DIA	D2T3	3	NA	2	9	DOC	50.1
DIA	D2T3	3	NA	2	9	TDN	7.3
DIA	D3T3	3	NA	3	9	DOC	55
DIA	D3T3	3	NA	3	9	TDN	8
DIA	D1T4	4	NA	1	24	DOC	38.4
DIA	D1T4	4	NA	1	24	TDN	3
DIA	D2T4	4	NA	2	24	DOC	37.4
DIA	D2T4	4	NA	2	24	TDN	2.2
DIA	D3T4	4	NA	3	24	DOC	44
DIA	D3T4	4	NA	3	24	TDN	3.4
DIA	D1T1	1	NA	1	2	GLU AC	73.45
DIA	D2T1	1	NA	2	2	GLU AC	36.493
DIA	D3T1	1	NA	3	2	GLU AC	68.114
DIA	DCT1	1	NA	C	2	GLU AC	3.404
DIA	D1T2	2	NA	1	4	GLU AC	28.678
DIA	D2T2	2	NA	2	4	GLU AC	13.01
DIA	D3T2	2	NA	3	4	GLU AC	32.32
DIA	DCT2	2	NA	C	4	GLU AC	0
DIA	D1T3	3	NA	1	9	GLU AC	24.639
DIA	D2T3	3	NA	2	9	GLU AC	12.687
DIA	D3T3	3	NA	3	9	GLU AC	30.913
DIA	DCT3	3	NA	C	9	GLU AC	0
DIA	D1T4	4	NA	1	24	GLU AC	19.844
DIA	D2T4	4	NA	2	24	GLU AC	9.021
DIA	D3T4	4	NA	3	24	GLU AC	24.286
DIA	DCT4	4	NA	C	24	GLU AC	0
DIA	D1T1	1	NA	1	2	ASP AC	431.614
DIA	D2T1	1	NA	2	2	ASP AC	222.16
DIA	D3T1	1	NA	3	2	ASP AC	430.439
DIA	DCT1	1	NA	C	2	ASP AC	0
DIA	D1T2	2	NA	1	4	ASP AC	191.424
DIA	D2T2	2	NA	2	4	ASP AC	99.077
DIA	D3T2	2	NA	3	4	ASP AC	219.847
DIA	DCT2	2	NA	C	4	ASP AC	0
DIA	D1T3	3	NA	1	9	ASP AC	172.615
DIA	D2T3	3	NA	2	9	ASP AC	99.461
DIA	D3T3	3	NA	3	9	ASP AC	222.629
DIA	DCT3	3	NA	C	9	ASP AC	0
DIA	D1T4	4	NA	1	24	ASP AC	127.935
DIA	D2T4	4	NA	2	24	ASP AC	67.922
DIA	D3T4	4	NA	3	24	ASP AC	144.235
DIA	DCT4	4	NA	C	24	ASP AC	0
DIA	D1T1	1	NA	1	2	ASN	39.07
DIA	D2T1	1	NA	2	2	ASN	19.513
DIA	D3T1	1	NA	3	2	ASN	38.527
DIA	DCT1	1	NA	C	2	ASN	0
DIA	D1T2	2	NA	1	4	ASN	12.033
DIA	D2T2	2	NA	2	4	ASN	5.739
DIA	D3T2	2	NA	3	4	ASN	15.144
DIA	DCT2	2	NA	C	4	ASN	0
DIA	D1T3	3	NA	1	9	ASN	8.322
DIA	D2T3	3	NA	2	9	ASN	4.216
DIA	D3T3	3	NA	3	9	ASN	11.102
DIA	DCT3	3	NA	C	9	ASN	0
DIA	D1T4	4	NA	1	24	ASN	2.979
DIA	D2T4	4	NA	2	24	ASN	0
DIA	D3T4	4	NA	3	24	ASN	1.857
DIA	DCT4	4	NA	C	24	ASN	0
DIA	D1T1	1	NA	1	2	SER	315.337
DIA	D2T1	1	NA	2	2	SER	154.433
DIA	D3T1	1	NA	3	2	SER	305.853
DIA	DCT1	1	NA	C	2	SER	4.603
DIA	D1T2	2	NA	1	4	SER	90.233
DIA	D2T2	2	NA	2	4	SER	39.616
DIA	D3T2	2	NA	3	4	SER	100.236
DIA	DCT2	2	NA	C	4	SER	0
DIA	D1T3	3	NA	1	9	SER	49.03
DIA	D2T3	3	NA	2	9	SER	23.656
DIA	D3T3	3	NA	3	9	SER	61.197
DIA	DCT3	3	NA	C	9	SER	0
DIA	D1T4	4	NA	1	24	SER	14.812
DIA	D2T4	4	NA	2	24	SER	8.516
DIA	D3T4	4	NA	3	24	SER	15.537
DIA	DCT4	4	NA	C	24	SER	0
DIA	D1T1	1	NA	1	2	GLN	96.062
DIA	D2T1	1	NA	2	2	GLN	49.175
DIA	D3T1	1	NA	3	2	GLN	101.071
DIA	DCT1	1	NA	C	2	GLN	0
DIA	D1T2	2	NA	1	4	GLN	31.889
DIA	D2T2	2	NA	2	4	GLN	15.474
DIA	D3T2	2	NA	3	4	GLN	38.935
DIA	DCT2	2	NA	C	4	GLN	0
DIA	D1T3	3	NA	1	9	GLN	22.086
DIA	D2T3	3	NA	2	9	GLN	11.496
DIA	D3T3	3	NA	3	9	GLN	27.657
DIA	DCT3	3	NA	C	9	GLN	0
DIA	D1T4	4	NA	1	24	GLN	8
DIA	D2T4	4	NA	2	24	GLN	0
DIA	D3T4	4	NA	3	24	GLN	7.315
DIA	DCT4	4	NA	C	24	GLN	0
DIA	D1T1	1	NA	1	2	HIS	199.3598948
DIA	D2T1	1	NA	2	2	HIS	92.85991322
DIA	D3T1	1	NA	3	2	HIS	0
DIA	DCT1	1	NA	C	2	HIS	0
DIA	D1T2	2	NA	1	4	HIS	0
DIA	D2T2	2	NA	2	4	HIS	0
DIA	D3T2	2	NA	3	4	HIS	92.13981322
DIA	DCT2	2	NA	C	4	HIS	0
DIA	D1T3	3	NA	1	9	HIS	0
DIA	D2T3	3	NA	2	9	HIS	0
DIA	D3T3	3	NA	3	9	HIS	0
DIA	DCT3	3	NA	C	9	HIS	0
DIA	D1T4	4	NA	1	24	HIS	0
DIA	D2T4	4	NA	2	24	HIS	69.396
DIA	D3T4	4	NA	3	24	HIS	0
DIA	DCT4	4	NA	C	24	HIS	0
DIA	D1T1	1	NA	1	2	GLY	4264.51679
DIA	D2T1	1	NA	2	2	GLY	2098.405963
DIA	D3T1	1	NA	3	2	GLY	3547.25164
DIA	DCT1	1	NA	C	2	GLY	28.556
DIA	D1T2	2	NA	1	4	GLY	2783.740935
DIA	D2T2	2	NA	2	4	GLY	1284.351617
DIA	D3T2	2	NA	3	4	GLY	3486.296703
DIA	DCT2	2	NA	C	4	GLY	0
DIA	D1T3	3	NA	1	9	GLY	1198.583679
DIA	D2T3	3	NA	2	9	GLY	449.973
DIA	D3T3	3	NA	3	9	GLY	1441.613602
DIA	DCT3	3	NA	C	9	GLY	0
DIA	D1T4	4	NA	1	24	GLY	195.942
DIA	D2T4	4	NA	2	24	GLY	40.931
DIA	D3T4	4	NA	3	24	GLY	173.662
DIA	DCT4	4	NA	C	24	GLY	0
DIA	D1T1	1	NA	1	2	THR	446.5417926
DIA	D2T1	1	NA	2	2	THR	0
DIA	D3T1	1	NA	3	2	THR	0
DIA	DCT1	1	NA	C	2	THR	0
DIA	D1T2	2	NA	1	4	THR	0
DIA	D2T2	2	NA	2	4	THR	0
DIA	D3T2	2	NA	3	4	THR	0
DIA	DCT2	2	NA	C	4	THR	0
DIA	D1T3	3	NA	1	9	THR	82.5652516
DIA	D2T3	3	NA	2	9	THR	69.013
DIA	D3T3	3	NA	3	9	THR	106.3718542
DIA	DCT3	3	NA	C	9	THR	0
DIA	D1T4	4	NA	1	24	THR	58.029
DIA	D2T4	4	NA	2	24	THR	6.394
DIA	D3T4	4	NA	3	24	THR	53.831
DIA	DCT4	4	NA	C	24	THR	0
DIA	D1T1	1	NA	1	2	ARG	964.7092565
DIA	D2T1	1	NA	2	2	ARG	233.1857246
DIA	D3T1	1	NA	3	2	ARG	476.7837162
DIA	DCT1	1	NA	C	2	ARG	0
DIA	D1T2	2	NA	1	4	ARG	119.146363
DIA	D2T2	2	NA	2	4	ARG	67.39792438
DIA	D3T2	2	NA	3	4	ARG	147.9856348
DIA	DCT2	2	NA	C	4	ARG	0
DIA	D1T3	3	NA	1	9	ARG	81.50391794
DIA	D2T3	3	NA	2	9	ARG	63.051
DIA	D3T3	3	NA	3	9	ARG	111.9176831
DIA	DCT3	3	NA	C	9	ARG	0
DIA	D1T4	4	NA	1	24	ARG	47.752
DIA	D2T4	4	NA	2	24	ARG	26.069
DIA	D3T4	4	NA	3	24	ARG	49.158
DIA	DCT4	4	NA	C	24	ARG	0
DIA	D1T1	1	NA	1	2	ALA	1374.948964
DIA	D2T1	1	NA	2	2	ALA	211.9121949
DIA	D3T1	1	NA	3	2	ALA	861.3126438
DIA	DCT1	1	NA	C	2	ALA	75.206
DIA	D1T2	2	NA	1	4	ALA	132.8354756
DIA	D2T2	2	NA	2	4	ALA	0
DIA	D3T2	2	NA	3	4	ALA	149.4634321
DIA	DCT2	2	NA	C	4	ALA	0
DIA	D1T3	3	NA	1	9	ALA	0
DIA	D2T3	3	NA	2	9	ALA	0
DIA	D3T3	3	NA	3	9	ALA	35.21096632
DIA	DCT3	3	NA	C	9	ALA	0
DIA	D1T4	4	NA	1	24	ALA	0
DIA	D2T4	4	NA	2	24	ALA	0
DIA	D3T4	4	NA	3	24	ALA	0
DIA	DCT4	4	NA	C	24	ALA	0
DIA	D1T1	1	NA	1	2	TAU	1656.846773
DIA	D2T1	1	NA	2	2	TAU	855.0180784
DIA	D3T1	1	NA	3	2	TAU	1663.814031
DIA	DCT1	1	NA	C	2	TAU	3.834
DIA	D1T2	2	NA	1	4	TAU	448.0721126
DIA	D2T2	2	NA	2	4	TAU	218.0898746
DIA	D3T2	2	NA	3	4	TAU	534.9887539
DIA	DCT2	2	NA	C	4	TAU	0
DIA	D1T3	3	NA	1	9	TAU	252.1352118
DIA	D2T3	3	NA	2	9	TAU	137.237
DIA	D3T3	3	NA	3	9	TAU	304.314567
DIA	DCT3	3	NA	C	9	TAU	0
DIA	D1T4	4	NA	1	24	TAU	74.974
DIA	D2T4	4	NA	2	24	TAU	33.735
DIA	D3T4	4	NA	3	24	TAU	67.57
DIA	DCT4	4	NA	C	24	TAU	0
DIA	D1T1	1	NA	1	2	GABA	44.61
DIA	D2T1	1	NA	2	2	GABA	1029.72
DIA	D3T1	1	NA	3	2	GABA	0
DIA	DCT1	1	NA	C	2	GABA	0
DIA	D1T2	2	NA	1	4	GABA	547.95
DIA	D2T2	2	NA	2	4	GABA	248.98
DIA	D3T2	2	NA	3	4	GABA	0
DIA	DCT2	2	NA	C	4	GABA	0
DIA	D1T3	3	NA	1	9	GABA	0
DIA	D2T3	3	NA	2	9	GABA	0
DIA	D3T3	3	NA	3	9	GABA	0
DIA	DCT3	3	NA	C	9	GABA	0
DIA	D1T4	4	NA	1	24	GABA	0
DIA	D2T4	4	NA	2	24	GABA	0
DIA	D3T4	4	NA	3	24	GABA	0
DIA	DCT4	4	NA	C	24	GABA	0
DIA	D1T1	1	NA	1	2	TYR	211.92
DIA	D2T1	1	NA	2	2	TYR	106.22
DIA	D3T1	1	NA	3	2	TYR	219.16
DIA	DCT1	1	NA	C	2	TYR	0
DIA	D1T2	2	NA	1	4	TYR	92.53
DIA	D2T2	2	NA	2	4	TYR	54.93
DIA	D3T2	2	NA	3	4	TYR	86.24
DIA	DCT2	2	NA	C	4	TYR	0
DIA	D1T3	3	NA	1	9	TYR	70.55
DIA	D2T3	3	NA	2	9	TYR	26.394
DIA	D3T3	3	NA	3	9	TYR	88.47
DIA	DCT3	3	NA	C	9	TYR	0
DIA	D1T4	4	NA	1	24	TYR	32.444
DIA	D2T4	4	NA	2	24	TYR	15.173
DIA	D3T4	4	NA	3	24	TYR	33.547
DIA	DCT4	4	NA	C	24	TYR	0
DIA	D1T1	1	NA	1	2	VAL	489.5950134
DIA	D2T1	1	NA	2	2	VAL	200.7115848
DIA	D3T1	1	NA	3	2	VAL	413.9040708
DIA	DCT1	1	NA	C	2	VAL	0
DIA	D1T2	2	NA	1	4	VAL	131.3410056
DIA	D2T2	2	NA	2	4	VAL	39.6383439
DIA	D3T2	2	NA	3	4	VAL	151.7942982
DIA	DCT2	2	NA	C	4	VAL	0
DIA	D1T3	3	NA	1	9	VAL	66.991146
DIA	D2T3	3	NA	2	9	VAL	69.751
DIA	D3T3	3	NA	3	9	VAL	81.1956636
DIA	DCT3	3	NA	C	9	VAL	0
DIA	D1T4	4	NA	1	24	VAL	55.907
DIA	D2T4	4	NA	2	24	VAL	21.321
DIA	D3T4	4	NA	3	24	VAL	40.743
DIA	DCT4	4	NA	C	24	VAL	0
DIA	D1T1	1	NA	1	2	MET	169.709
DIA	D2T1	1	NA	2	2	MET	77.793
DIA	D3T1	1	NA	3	2	MET	165.614
DIA	DCT1	1	NA	C	2	MET	0
DIA	D1T2	2	NA	1	4	MET	42.485
DIA	D2T2	2	NA	2	4	MET	0
DIA	D3T2	2	NA	3	4	MET	47.137
DIA	DCT2	2	NA	C	4	MET	0
DIA	D1T3	3	NA	1	9	MET	0
DIA	D2T3	3	NA	2	9	MET	0
DIA	D3T3	3	NA	3	9	MET	15.864
DIA	DCT3	3	NA	C	9	MET	0
DIA	D1T4	4	NA	1	24	MET	0
DIA	D2T4	4	NA	2	24	MET	0
DIA	D3T4	4	NA	3	24	MET	0
DIA	DCT4	4	NA	C	24	MET	0
DIA	D1T1	1	NA	1	2	TRP	32.632
DIA	D2T1	1	NA	2	2	TRP	18.862
DIA	D3T1	1	NA	3	2	TRP	38.677
DIA	DCT1	1	NA	C	2	TRP	28.276
DIA	D1T2	2	NA	1	4	TRP	13.126
DIA	D2T2	2	NA	2	4	TRP	19.929
DIA	D3T2	2	NA	3	4	TRP	15.746
DIA	DCT2	2	NA	C	4	TRP	19.653
DIA	D1T3	3	NA	1	9	TRP	9.276
DIA	D2T3	3	NA	2	9	TRP	18.653
DIA	D3T3	3	NA	3	9	TRP	12.927
DIA	DCT3	3	NA	C	9	TRP	18.892
DIA	D1T4	4	NA	1	24	TRP	17.984
DIA	D2T4	4	NA	2	24	TRP	19.781
DIA	D3T4	4	NA	3	24	TRP	17.297
DIA	DCT4	4	NA	C	24	TRP	20.52
DIA	D1T1	1	NA	1	2	PHE	180.336
DIA	D2T1	1	NA	2	2	PHE	106.419
DIA	D3T1	1	NA	3	2	PHE	200.118
DIA	DCT1	1	NA	C	2	PHE	25.079
DIA	D1T2	2	NA	1	4	PHE	81.559
DIA	D2T2	2	NA	2	4	PHE	46.776
DIA	D3T2	2	NA	3	4	PHE	96.183
DIA	DCT2	2	NA	C	4	PHE	18.988
DIA	D1T3	3	NA	1	9	PHE	67.743
DIA	D2T3	3	NA	2	9	PHE	41.522
DIA	D3T3	3	NA	3	9	PHE	76.381
DIA	DCT3	3	NA	C	9	PHE	19.16
DIA	D1T4	4	NA	1	24	PHE	39.637
DIA	D2T4	4	NA	2	24	PHE	23.458
DIA	D3T4	4	NA	3	24	PHE	24.141
DIA	DCT4	4	NA	C	24	PHE	15.372
DIA	D1T1	1	NA	1	2	ILE	287.207
DIA	D2T1	1	NA	2	2	ILE	151.131
DIA	D3T1	1	NA	3	2	ILE	293.375
DIA	DCT1	1	NA	C	2	ILE	0
DIA	D1T2	2	NA	1	4	ILE	98.107
DIA	D2T2	2	NA	2	4	ILE	48.11
DIA	D3T2	2	NA	3	4	ILE	117.849
DIA	DCT2	2	NA	C	4	ILE	0
DIA	D1T3	3	NA	1	9	ILE	69.51
DIA	D2T3	3	NA	2	9	ILE	36.722
DIA	D3T3	3	NA	3	9	ILE	88.159
DIA	DCT3	3	NA	C	9	ILE	0
DIA	D1T4	4	NA	1	24	ILE	30.869
DIA	D2T4	4	NA	2	24	ILE	8.253
DIA	D3T4	4	NA	3	24	ILE	29.477
DIA	DCT4	4	NA	C	24	ILE	0
DIA	D1T1	1	NA	1	2	LEU	454.3638785
DIA	D2T1	1	NA	2	2	LEU	225.2222951
DIA	D3T1	1	NA	3	2	LEU	211.5189662
DIA	DCT1	1	NA	C	2	LEU	0
DIA	D1T2	2	NA	1	4	LEU	142.574438
DIA	D2T2	2	NA	2	4	LEU	68.9003792
DIA	D3T2	2	NA	3	4	LEU	179.8594088
DIA	DCT2	2	NA	C	4	LEU	0
DIA	D1T3	3	NA	1	9	LEU	93.2175257
DIA	D2T3	3	NA	2	9	LEU	65.197
DIA	D3T3	3	NA	3	9	LEU	121.8187217
DIA	DCT3	3	NA	C	9	LEU	0
DIA	D1T4	4	NA	1	24	LEU	55.451
DIA	D2T4	4	NA	2	24	LEU	28.178
DIA	D3T4	4	NA	3	24	LEU	58.116
DIA	DCT4	4	NA	C	24	LEU	0
DIA	D1T1	1	NA	1	2	LYS	533.646825
DIA	D2T1	1	NA	2	2	LYS	270.63516
DIA	D3T1	1	NA	3	2	LYS	531.90603
DIA	DCT1	1	NA	C	2	LYS	0
DIA	D1T2	2	NA	1	4	LYS	141.493875
DIA	D2T2	2	NA	2	4	LYS	92.94975
DIA	D3T2	2	NA	3	4	LYS	162.555405
DIA	DCT2	2	NA	C	4	LYS	0
DIA	D1T3	3	NA	1	9	LYS	50.07069
DIA	D2T3	3	NA	2	9	LYS	94.229
DIA	D3T3	3	NA	3	9	LYS	49.136085
DIA	DCT3	3	NA	C	9	LYS	0
DIA	D1T4	4	NA	1	24	LYS	78.557
DIA	D2T4	4	NA	2	24	LYS	38.896
DIA	D3T4	4	NA	3	24	LYS	88.816
DIA	DCT4	4	NA	C	24	LYS	0
LE1	ASW	0	NA	A	0	Nitrite	0.055
LE1	ASW	0	NA	A	0	Nitrate	1.38
LE1	ASW	0	NA	A	0	Phosphate	0.038
LE1	ASW	0	NA	A	0	Ammonium	3.548
LE1	ASW	0	NA	B	0	Nitrite	0.055
LE1	ASW	0	NA	B	0	Nitrate	1.38
LE1	ASW	0	NA	B	0	Phosphate	0.038
LE1	ASW	0	NA	B	0	Ammonium	3.548
LE1	ASW	0	NA	C	0	Nitrite	0.055
LE1	ASW	0	NA	C	0	Nitrate	1.38
LE1	ASW	0	NA	C	0	Phosphate	0.038
LE1	ASW	0	NA	C	0	Ammonium	3.548
LE1	AT1	1	NA	A	1	Nitrite	0.056
LE1	AT1	1	NA	A	1	Nitrate	1.686
LE1	AT1	1	NA	A	1	Phosphate	0.389
LE1	AT1	1	NA	A	1	Ammonium	3.896
LE1	AT2	2	NA	A	6	Nitrite	0.075
LE1	AT2	2	NA	A	6	Nitrate	1.941
LE1	AT2	2	NA	A	6	Phosphate	0.451
LE1	AT2	2	NA	A	6	Ammonium	3.379
LE1	AT3	3	NA	A	24	Nitrite	0.079
LE1	AT3	3	NA	A	24	Nitrate	2.06
LE1	AT3	3	NA	A	24	Phosphate	0.462
LE1	AT3	3	NA	A	24	Ammonium	3.397
LE1	BT1	1	NA	B	1	Nitrite	0.077
LE1	BT1	1	NA	B	1	Nitrate	1.973
LE1	BT1	1	NA	B	1	Phosphate	0.429
LE1	BT1	1	NA	B	1	Ammonium	4.683
LE1	BT2	2	NA	B	6	Nitrite	0.075
LE1	BT2	2	NA	B	6	Nitrate	1.982
LE1	BT2	2	NA	B	6	Phosphate	0.424
LE1	BT2	2	NA	B	6	Ammonium	4.729
LE1	BT3	3	NA	B	24	Nitrite	0.081
LE1	BT3	3	NA	B	24	Nitrate	1.94
LE1	BT3	3	NA	B	24	Phosphate	0.461
LE1	BT3	3	NA	B	24	Ammonium	4.346
LE1	CT1	1	NA	C	1	Nitrite	0.08
LE1	CT1	1	NA	C	1	Nitrate	2.075
LE1	CT1	1	NA	C	1	Phosphate	0.415
LE1	CT1	1	NA	C	1	Ammonium	3.386
LE1	CT2	2	NA	C	6	Nitrite	0.045
LE1	CT2	2	NA	C	6	Nitrate	1.539
LE1	CT2	2	NA	C	6	Phosphate	0.366
LE1	CT2	2	NA	C	6	Ammonium	3.018
LE1	CT3	3	NA	C	24	Nitrite	0.075
LE1	CT3	3	NA	C	24	Nitrate	2.134
LE1	CT3	3	NA	C	24	Phosphate	0.225
LE1	CT3	3	NA	C	24	Ammonium	4.298
LE2	ASW	0	NA	A	0	Nitrite	0.072
LE2	ASW	0	NA	A	0	Nitrate	1.303
LE2	ASW	0	NA	A	0	Phosphate	0.06
LE2	ASW	0	NA	A	0	Ammonium	3.207
LE2	ASW	0	NA	B	0	Nitrite	0.072
LE2	ASW	0	NA	B	0	Nitrate	1.303
LE2	ASW	0	NA	B	0	Phosphate	0.06
LE2	ASW	0	NA	B	0	Ammonium	3.207
LE2	ASW	0	NA	C	0	Nitrite	0.072
LE2	ASW	0	NA	C	0	Nitrate	1.303
LE2	ASW	0	NA	C	0	Phosphate	0.06
LE2	ASW	0	NA	C	0	Ammonium	3.207
LE2	AT1	1	NA	A	1	Nitrite	0.074
LE2	AT1	1	NA	A	1	Nitrate	1.363
LE2	AT1	1	NA	A	1	Phosphate	0.626
LE2	AT1	1	NA	A	1	Ammonium	4.637
LE2	AT2	2	NA	A	6	Nitrite	0.076
LE2	AT2	2	NA	A	6	Nitrate	1.358
LE2	AT2	2	NA	A	6	Phosphate	0.677
LE2	AT2	2	NA	A	6	Ammonium	4.726
LE2	AT3	3	NA	A	24	Nitrite	0.076
LE2	AT3	3	NA	A	24	Nitrate	1.339
LE2	AT3	3	NA	A	24	Phosphate	0.803
LE2	AT3	3	NA	A	24	Ammonium	4.835
LE2	BT1	1	NA	B	1	Nitrite	0.077
LE2	BT1	1	NA	B	1	Nitrate	1.317
LE2	BT1	1	NA	B	1	Phosphate	0.333
LE2	BT1	1	NA	B	1	Ammonium	4.149
LE2	BT2	2	NA	B	6	Nitrite	0.086
LE2	BT2	2	NA	B	6	Nitrate	1.473
LE2	BT2	2	NA	B	6	Phosphate	0.392
LE2	BT2	2	NA	B	6	Ammonium	3.944
LE2	BT3	3	NA	B	24	Nitrite	0.088
LE2	BT3	3	NA	B	24	Nitrate	1.399
LE2	BT3	3	NA	B	24	Phosphate	0.425
LE2	BT3	3	NA	B	24	Ammonium	3.818
LE2	CT1	1	NA	C	1	Nitrite	0.105
LE2	CT1	1	NA	C	1	Nitrate	1.636
LE2	CT1	1	NA	C	1	Phosphate	0.236
LE2	CT1	1	NA	C	1	Ammonium	4.365
LE2	CT2	2	NA	C	6	Nitrite	0.088
LE2	CT2	2	NA	C	6	Nitrate	1.455
LE2	CT2	2	NA	C	6	Phosphate	0.23
LE2	CT2	2	NA	C	6	Ammonium	3.637
LE2	CT3	3	NA	C	24	Nitrite	0.091
LE2	CT3	3	NA	C	24	Nitrate	1.509
LE2	CT3	3	NA	C	24	Phosphate	0.231
LE2	CT3	3	NA	C	24	Ammonium	3.659
LE1	ASW	0	NA	C	0	DOC	135.0833333
LE1	ASW	0	NA	C	0	TDN	12.57857143
LE1	ASW	0	NA	B	0	DOC	135.0833333
LE1	ASW	0	NA	B	0	TDN	12.57857143
LE1	ASW	0	NA	A	0	DOC	135.0833333
LE1	ASW	0	NA	A	0	TDN	12.57857143
LE1	CT1	1	NA	C	1	DOC	152.3333333
LE1	CT1	1	NA	C	1	TDN	18.01428571
LE1	CT2	2	NA	C	6	DOC	171.8333333
LE1	CT2	2	NA	C	6	TDN	17.85714286
LE1	CT3	3	NA	C	24	DOC	164.75
LE1	CT3	3	NA	C	24	TDN	17.32857143
LE1	AT1	1	NA	A	1	DOC	167.1666667
LE1	AT1	1	NA	A	1	TDN	18.52142857
LE1	AT2	2	NA	A	6	DOC	155.0833333
LE1	AT2	2	NA	A	6	TDN	17.63571429
LE1	AT3	3	NA	A	24	DOC	161.6666667
LE1	AT3	3	NA	A	24	TDN	16.90714286
LE1	BT1	1	NA	B	1	DOC	193.4166667
LE1	BT1	1	NA	B	1	TDN	19.85714286
LE1	BT2	2	NA	B	6	DOC	177.9166667
LE1	BT2	2	NA	B	6	TDN	19.34285714
LE1	BT3	3	NA	B	24	DOC	175.5
LE1	BT3	3	NA	B	24	TDN	19.12142857
LE2	ASW	0	NA	C	0	DOC	129
LE2	ASW	0	NA	C	0	TDN	12.7
LE2	ASW	0	NA	B	0	DOC	129
LE2	ASW	0	NA	B	0	TDN	12.7
LE2	ASW	0	NA	A	0	DOC	129
LE2	ASW	0	NA	A	0	TDN	12.7
LE2	AT1	1	NA	A	1	DOC	233
LE2	AT1	1	NA	A	1	TDN	33.5
LE2	AT2	2	NA	A	6	DOC	232.3
LE2	AT2	2	NA	A	6	TDN	32.3
LE2	AT3	3	NA	A	24	DOC	268.8
LE2	AT3	3	NA	A	24	TDN	36.4
LE2	BT1	1	NA	B	1	DOC	188.5
LE2	BT1	1	NA	B	1	TDN	20
LE2	BT2	2	NA	B	6	DOC	164.1
LE2	BT2	2	NA	B	6	TDN	21.7
LE2	BT3	3	NA	B	24	DOC	181
LE2	BT3	3	NA	B	24	TDN	22.8
LE2	CT1	1	NA	C	1	DOC	216.3
LE2	CT1	1	NA	C	1	TDN	15.5
LE2	CT2	2	NA	C	6	DOC	138.6
LE2	CT2	2	NA	C	6	TDN	14.4
LE2	CT3	3	NA	C	24	DOC	138.3
LE2	CT3	3	NA	C	24	TDN	14.1
LE1	ASW	0	NA	A	0	PON	14.2
LE1	ASW	0	NA	A	0	POC	9.9
LE1	ASW	0	NA	B	0	PON	14.2
LE1	ASW	0	NA	B	0	POC	9.9
LE1	ASW	0	NA	C	0	PON	14.2
LE1	ASW	0	NA	C	0	POC	9.9
LE2	ASW	0	NA	A	0	PON	14.2
LE2	ASW	0	NA	A	0	POC	9.9
LE2	ASW	0	NA	B	0	PON	14.2
LE2	ASW	0	NA	B	0	POC	9.9
LE2	ASW	0	NA	C	0	PON	14.2
LE2	ASW	0	NA	C	0	POC	9.9
LE1	AT1	1	NA	A	1	PON	40.1
LE1	AT1	1	NA	A	1	POC	72.5
LE1	AT2	2	NA	A	6	PON	45.2
LE1	AT2	2	NA	A	6	POC	53.7
LE1	AT3	3	NA	A	24	PON	4.8
LE1	AT3	3	NA	A	24	POC	13.5
LE1	BT1	1	NA	B	1	PON	27
LE1	BT1	1	NA	B	1	POC	60.7
LE1	BT2	2	NA	B	6	PON	37.8
LE1	BT2	2	NA	B	6	POC	106.9
LE1	BT3	3	NA	B	24	PON	6.3
LE1	BT3	3	NA	B	24	POC	13.8
LE1	CT1	1	NA	C	1	PON	14.4
LE1	CT1	1	NA	C	1	POC	55.4
LE1	CT2	2	NA	C	6	PON	23.2
LE1	CT2	2	NA	C	6	POC	49.6
LE1	CT3	3	NA	C	24	PON	11.1
LE1	CT3	3	NA	C	24	POC	23.7
LE2	AT1	1	NA	A	1	PON	55.8
LE2	AT1	1	NA	A	1	POC	132.6
LE2	AT2	2	NA	A	6	PON	50.7
LE2	AT2	2	NA	A	6	POC	132.7
LE2	AT3	3	NA	A	24	PON	21.5
LE2	AT3	3	NA	A	24	POC	76.1
LE2	BT1	1	NA	B	1	PON	32.3
LE2	BT1	1	NA	B	1	POC	95.8
LE2	BT2	2	NA	B	6	PON	43.3
LE2	BT2	2	NA	B	6	POC	95.2
LE2	BT3	3	NA	B	24	PON	16.8
LE2	BT3	3	NA	B	24	POC	56.9
LE2	CT1	1	NA	C	1	PON	22
LE2	CT1	1	NA	C	1	POC	28.7
LE2	CT2	2	NA	C	6	PON	29.9
LE2	CT2	2	NA	C	6	POC	26.2
LE2	CT3	3	NA	C	24	PON	6.3
LE2	CT3	3	NA	C	24	POC	13.5
LE2	ASW	0	NA	ASW	0	GLU AC	0.913
LE2	ASW	0	NA	ASW	0	ASP AC	1.941
LE2	ASW	0	NA	ASW	0	ASN	0
LE2	ASW	0	NA	ASW	0	SER	-3.48
LE2	ASW	0	NA	ASW	0	GLN	0
LE2	ASW	0	NA	ASW	0	HIS	0
LE2	ASW	0	NA	ASW	0	GLY	-3.884
LE2	ASW	0	NA	ASW	0	THR	0
LE2	ASW	0	NA	ASW	0	ARG	0
LE2	ASW	0	NA	ASW	0	ALA	0.782
LE2	ASW	0	NA	ASW	0	TAU	0
LE2	ASW	0	NA	ASW	0	GABA	0
LE2	ASW	0	NA	ASW	0	TYR	0
LE2	ASW	0	NA	ASW	0	VAL	1.526
LE2	ASW	0	NA	ASW	0	MET	4.562
LE2	ASW	0	NA	ASW	0	TRP	37.424
LE2	ASW	0	NA	ASW	0	PHE	35.773
LE2	ASW	0	NA	ASW	0	ILE	0
LE2	ASW	0	NA	ASW	0	LEU	3.236
LE2	ASW	0	NA	ASW	0	LYS	0
LE2	BT0	0	NA	B	0	GLU AC	2.395
LE1	BT0	0	NA	B	0	GLU AC	2.823
LE2	BT0	0	NA	B	0	ASP AC	3.21
LE1	BT0	0	NA	B	0	ASP AC	3.079
LE2	BT0	0	NA	B	0	ASN	0
LE1	BT0	0	NA	B	0	ASN	0
LE2	BT0	0	NA	B	0	SER	0.415
LE1	BT0	0	NA	B	0	SER	2.305
LE2	BT0	0	NA	B	0	GLN	0
LE1	BT0	0	NA	B	0	GLN	0
LE2	BT0	0	NA	B	0	HIS	0
LE1	BT0	0	NA	B	0	HIS	0
LE2	BT0	0	NA	B	0	GLY	0.831
LE1	BT0	0	NA	B	0	GLY	1.499
LE2	BT0	0	NA	B	0	THR	-4.257
LE1	BT0	0	NA	B	0	THR	-3.781
LE2	BT0	0	NA	B	0	ARG	5.832
LE1	BT0	0	NA	B	0	ARG	5.625
LE2	BT0	0	NA	B	0	ALA	2.086
LE1	BT0	0	NA	B	0	ALA	3.743
LE2	BT0	0	NA	B	0	TAU	1.348
LE1	BT0	0	NA	B	0	TAU	1.302
LE2	BT0	0	NA	B	0	GABA	0
LE1	BT0	0	NA	B	0	GABA	0
LE2	BT0	0	NA	B	0	TYR	0
LE1	BT0	0	NA	B	0	TYR	3.326
LE2	BT0	0	NA	B	0	VAL	0.561
LE1	BT0	0	NA	B	0	VAL	0.855
LE2	BT0	0	NA	B	0	MET	4.377
LE1	BT0	0	NA	B	0	MET	7.075
LE2	BT0	0	NA	B	0	TRP	52.25
LE1	BT0	0	NA	B	0	TRP	53.374
LE2	BT0	0	NA	B	0	PHE	33.434
LE1	BT0	0	NA	B	0	PHE	33.767
LE2	BT0	0	NA	B	0	ILE	0
LE1	BT0	0	NA	B	0	ILE	0
LE2	BT0	0	NA	B	0	LEU	6.599
LE1	BT0	0	NA	B	0	LEU	6.735
LE2	BT0	0	NA	B	0	LYS	0
LE1	BT0	0	NA	B	0	LYS	0
LE2	CT0	0	NA	C	0	GLU AC	2.395
LE1	CT0	0	NA	C	0	GLU AC	2.823
LE2	CT0	0	NA	C	0	ASP AC	3.21
LE1	CT0	0	NA	C	0	ASP AC	3.079
LE2	CT0	0	NA	C	0	ASN	0
LE1	CT0	0	NA	C	0	ASN	0
LE2	CT0	0	NA	C	0	SER	0.415
LE1	CT0	0	NA	C	0	SER	2.305
LE2	CT0	0	NA	C	0	GLN	0
LE1	CT0	0	NA	C	0	GLN	0
LE2	CT0	0	NA	C	0	HIS	0
LE1	CT0	0	NA	C	0	HIS	0
LE2	CT0	0	NA	C	0	GLY	0.831
LE1	CT0	0	NA	C	0	GLY	1.499
LE2	CT0	0	NA	C	0	THR	-4.257
LE1	CT0	0	NA	C	0	THR	-3.781
LE2	CT0	0	NA	C	0	ARG	5.832
LE1	CT0	0	NA	C	0	ARG	5.625
LE2	CT0	0	NA	C	0	ALA	2.086
LE1	CT0	0	NA	C	0	ALA	3.743
LE2	CT0	0	NA	C	0	TAU	1.348
LE1	CT0	0	NA	C	0	TAU	1.302
LE2	CT0	0	NA	C	0	GABA	0
LE1	CT0	0	NA	C	0	GABA	0
LE2	CT0	0	NA	C	0	TYR	0
LE1	CT0	0	NA	C	0	TYR	3.326
LE2	CT0	0	NA	C	0	VAL	0.561
LE1	CT0	0	NA	C	0	VAL	0.855
LE2	CT0	0	NA	C	0	MET	4.377
LE1	CT0	0	NA	C	0	MET	7.075
LE2	CT0	0	NA	C	0	TRP	52.25
LE1	CT0	0	NA	C	0	TRP	53.374
LE2	CT0	0	NA	C	0	PHE	33.434
LE1	CT0	0	NA	C	0	PHE	33.767
LE2	CT0	0	NA	C	0	ILE	0
LE1	CT0	0	NA	C	0	ILE	0
LE2	CT0	0	NA	C	0	LEU	6.599
LE1	CT0	0	NA	C	0	LEU	6.735
LE2	CT0	0	NA	C	0	LYS	0
LE1	CT0	0	NA	C	0	LYS	0
LE2	AT0	0	NA	A	0	GLU AC	2.395
LE1	AT0	0	NA	A	0	GLU AC	2.823
LE2	AT1	1	NA	A	1	GLU AC	39.11
LE2	BT1	1	NA	B	1	GLU AC	19.321
LE2	CT1	1	NA	C	1	GLU AC	7.397
LE2	AT2	2	NA	A	6	GLU AC	51.56
LE2	BT2	2	NA	B	6	GLU AC	24.577
LE2	CT2	2	NA	C	6	GLU AC	6.922
LE2	BT3	3	NA	B	24	GLU AC	12.321
LE2	AT3	3	NA	A	24	GLU AC	67.237
LE2	CT3	3	NA	C	24	GLU AC	7.425
LE1	CT2	2	NA	C	6	GLU AC	22.626
LE1	BT2	2	NA	B	6	GLU AC	22.394
LE1	AT2	2	NA	A	6	GLU AC	22.5
LE1	AT1	1	NA	A	1	GLU AC	23.235
LE1	BT1	1	NA	B	1	GLU AC	22.833
LE1	CT1	1	NA	C	1	GLU AC	20.226
LE1	AT3	3	NA	A	24	GLU AC	32.533
LE1	BT3	3	NA	B	24	GLU AC	27.419
LE1	CT3	3	NA	C	24	GLU AC	10.603
LE2	AT0	0	NA	A	0	ASP AC	3.21
LE1	AT0	0	NA	A	0	ASP AC	3.079
LE2	AT1	1	NA	A	1	ASP AC	148.452
LE2	BT1	1	NA	B	1	ASP AC	67.582
LE2	CT1	1	NA	C	1	ASP AC	31.427
LE2	AT2	2	NA	A	6	ASP AC	206.347
LE2	BT2	2	NA	B	6	ASP AC	109.438
LE2	CT2	2	NA	C	6	ASP AC	33.822
LE2	BT3	3	NA	B	24	ASP AC	266.752
LE2	AT3	3	NA	A	24	ASP AC	424.969
LE2	CT3	3	NA	C	24	ASP AC	45.312
LE1	CT2	2	NA	C	6	ASP AC	104.747
LE1	BT2	2	NA	B	6	ASP AC	102.798
LE1	AT2	2	NA	A	6	ASP AC	102.462
LE1	AT1	1	NA	A	1	ASP AC	101.86
LE1	BT1	1	NA	B	1	ASP AC	105.439
LE1	CT1	1	NA	C	1	ASP AC	95.776
LE1	AT3	3	NA	A	24	ASP AC	112.672
LE1	BT3	3	NA	B	24	ASP AC	110.458
LE1	CT3	3	NA	C	24	ASP AC	20.713
LE2	AT0	0	NA	A	0	ASN	0
LE1	AT0	0	NA	A	0	ASN	0
LE2	AT1	1	NA	A	1	ASN	27.561
LE2	BT1	1	NA	B	1	ASN	7.584
LE2	CT1	1	NA	C	1	ASN	4.703
LE2	AT2	2	NA	A	6	ASN	29.111
LE2	BT2	2	NA	B	6	ASN	7.837
LE2	CT2	2	NA	C	6	ASN	4.59
LE2	BT3	3	NA	B	24	ASN	8.624
LE2	AT3	3	NA	A	24	ASN	30.769
LE2	CT3	3	NA	C	24	ASN	4.527
LE1	CT2	2	NA	C	6	ASN	8
LE1	BT2	2	NA	B	6	ASN	7.592
LE1	AT2	2	NA	A	6	ASN	7.739
LE1	AT1	1	NA	A	1	ASN	8.061
LE1	BT1	1	NA	B	1	ASN	8.257
LE1	CT1	1	NA	C	1	ASN	7.211
LE1	AT3	3	NA	A	24	ASN	7.701
LE1	BT3	3	NA	B	24	ASN	7.865
LE1	CT3	3	NA	C	24	ASN	0
LE2	AT0	0	NA	A	0	SER	0.415
LE1	AT0	0	NA	A	0	SER	2.305
LE2	AT1	1	NA	A	1	SER	201.104
LE2	BT1	1	NA	B	1	SER	60.613
LE2	CT1	1	NA	C	1	SER	37.093
LE2	AT2	2	NA	A	6	SER	208.201
LE2	BT2	2	NA	B	6	SER	64.793
LE2	CT2	2	NA	C	6	SER	37.184
LE2	BT3	3	NA	B	24	SER	75.64
LE2	AT3	3	NA	A	24	SER	221.331
LE2	CT3	3	NA	C	24	SER	37.708
LE1	CT2	2	NA	C	6	SER	53.977
LE1	BT2	2	NA	B	6	SER	53.508
LE1	AT2	2	NA	A	6	SER	52.913
LE1	AT1	1	NA	A	1	SER	53.507
LE1	BT1	1	NA	B	1	SER	54.833
LE1	CT1	1	NA	C	1	SER	52.948
LE1	AT3	3	NA	A	24	SER	49.397
LE1	BT3	3	NA	B	24	SER	53.056
LE1	CT3	3	NA	C	24	SER	6.677
LE2	AT0	0	NA	A	0	GLN	0
LE1	AT0	0	NA	A	0	GLN	0
LE2	AT1	1	NA	A	1	GLN	44.561
LE2	BT1	1	NA	B	1	GLN	12.127
LE2	CT1	1	NA	C	1	GLN	7.449
LE2	AT2	2	NA	A	6	GLN	44.942
LE2	BT2	2	NA	B	6	GLN	12.486
LE2	CT2	2	NA	C	6	GLN	7.898
LE2	BT3	3	NA	B	24	GLN	11.095
LE2	AT3	3	NA	A	24	GLN	44.231
LE2	CT3	3	NA	C	24	GLN	8.046
LE1	CT2	2	NA	C	6	GLN	20.602
LE1	BT2	2	NA	B	6	GLN	20.963
LE1	AT2	2	NA	A	6	GLN	20.255
LE1	AT1	1	NA	A	1	GLN	20.632
LE1	BT1	1	NA	B	1	GLN	21.19
LE1	CT1	1	NA	C	1	GLN	19.417
LE1	AT3	3	NA	A	24	GLN	18.512
LE1	BT3	3	NA	B	24	GLN	20.565
LE1	CT3	3	NA	C	24	GLN	0
LE2	AT0	0	NA	A	0	HIS	0
LE1	AT0	0	NA	A	0	HIS	0
LE2	AT1	1	NA	A	1	HIS	68.70286254
LE2	BT1	1	NA	B	1	HIS	80.43674802
LE2	CT1	1	NA	C	1	HIS	0
LE2	AT2	2	NA	A	6	HIS	93.85984408
LE2	BT2	2	NA	B	6	HIS	0
LE2	CT2	2	NA	C	6	HIS	0
LE2	BT3	3	NA	B	24	HIS	66.79560568
LE2	AT3	3	NA	A	24	HIS	0
LE2	CT3	3	NA	C	24	HIS	0
LE1	CT2	2	NA	C	6	HIS	60.78874751
LE1	BT2	2	NA	B	6	HIS	67.84399927
LE1	AT2	2	NA	A	6	HIS	64.34510538
LE1	AT1	1	NA	A	1	HIS	74.77899433
LE1	BT1	1	NA	B	1	HIS	0
LE1	CT1	1	NA	C	1	HIS	0
LE1	AT3	3	NA	A	24	HIS	0
LE1	BT3	3	NA	B	24	HIS	0
LE1	CT3	3	NA	C	24	HIS	0
LE2	AT0	0	NA	A	0	GLY	0.831
LE1	AT0	0	NA	A	0	GLY	1.499
LE2	AT1	1	NA	A	1	GLY	5655.739127
LE2	BT1	1	NA	B	1	GLY	2690.901035
LE2	CT1	1	NA	C	1	GLY	1302.664214
LE2	AT2	2	NA	A	6	GLY	6200.857132
LE2	BT2	2	NA	B	6	GLY	2219.72067
LE2	CT2	2	NA	C	6	GLY	1271.043589
LE2	BT3	3	NA	B	24	GLY	2280.230148
LE2	AT3	3	NA	A	24	GLY	6011.21452
LE2	CT3	3	NA	C	24	GLY	1234.678392
LE1	CT2	2	NA	C	6	GLY	2146.877351
LE1	BT2	2	NA	B	6	GLY	2133.600324
LE1	AT2	2	NA	A	6	GLY	2224.607726
LE1	AT1	1	NA	A	1	GLY	2641.213129
LE1	BT1	1	NA	B	1	GLY	2283.135601
LE1	CT1	1	NA	C	1	GLY	2210.843867
LE1	AT3	3	NA	A	24	GLY	2120.18789
LE1	BT3	3	NA	B	24	GLY	2424.331831
LE1	CT3	3	NA	C	24	GLY	241.9130774
LE2	AT0	0	NA	A	0	THR	-4.257
LE1	AT0	0	NA	A	0	THR	-3.781
LE2	AT1	1	NA	A	1	THR	366.8119383
LE2	BT1	1	NA	B	1	THR	115.5596146
LE2	CT1	1	NA	C	1	THR	77.8370444
LE2	AT2	2	NA	A	6	THR	48.955178
LE2	BT2	2	NA	B	6	THR	432.2675771
LE2	CT2	2	NA	C	6	THR	114.6849065
LE2	BT3	3	NA	B	24	THR	4.5069863
LE2	AT3	3	NA	A	24	THR	145.4556001
LE2	CT3	3	NA	C	24	THR	402.2390872
LE1	CT2	2	NA	C	6	THR	100.5188944
LE1	BT2	2	NA	B	6	THR	220.9119957
LE1	AT2	2	NA	A	6	THR	161.8891514
LE1	AT1	1	NA	A	1	THR	100.1437637
LE1	BT1	1	NA	B	1	THR	133.2125005
LE1	CT1	1	NA	C	1	THR	0
LE1	AT3	3	NA	A	24	THR	0
LE1	BT3	3	NA	B	24	THR	70.6928062
LE1	CT3	3	NA	C	24	THR	0
LE2	AT0	0	NA	A	0	ARG	5.832
LE1	AT0	0	NA	A	0	ARG	5.625
LE2	AT1	1	NA	A	1	ARG	562.327838
LE2	BT1	1	NA	B	1	ARG	198.5516246
LE2	CT1	1	NA	C	1	ARG	100.5549819
LE2	AT2	2	NA	A	6	ARG	640.8765506
LE2	BT2	2	NA	B	6	ARG	158.7960919
LE2	CT2	2	NA	C	6	ARG	85.60710805
LE2	BT3	3	NA	B	24	ARG	177.0258523
LE2	AT3	3	NA	A	24	ARG	597.2991111
LE2	CT3	3	NA	C	24	ARG	95.53147545
LE1	CT2	2	NA	C	6	ARG	247.8600569
LE1	BT2	2	NA	B	6	ARG	112.3651421
LE1	AT2	2	NA	A	6	ARG	113.8394682
LE1	AT1	1	NA	A	1	ARG	124.9347398
LE1	BT1	1	NA	B	1	ARG	116.0445738
LE1	CT1	1	NA	C	1	ARG	106.5324201
LE1	AT3	3	NA	A	24	ARG	103.905865
LE1	BT3	3	NA	B	24	ARG	143.4620818
LE1	CT3	3	NA	C	24	ARG	0
LE2	AT0	0	NA	A	0	ALA	2.086
LE1	AT0	0	NA	A	0	ALA	3.743
LE2	AT1	1	NA	A	1	ALA	558.7589941
LE2	BT1	1	NA	B	1	ALA	175.0679357
LE2	CT1	1	NA	C	1	ALA	86.07483704
LE2	AT2	2	NA	A	6	ALA	714.2547574
LE2	BT2	2	NA	B	6	ALA	130.3553016
LE2	CT2	2	NA	C	6	ALA	30.6445569
LE2	BT3	3	NA	B	24	ALA	171.9404765
LE2	AT3	3	NA	A	24	ALA	581.1712924
LE2	CT3	3	NA	C	24	ALA	8.81347647
LE1	CT2	2	NA	C	6	ALA	242.6803581
LE1	BT2	2	NA	B	6	ALA	67.57109209
LE1	AT2	2	NA	A	6	ALA	132.8877129
LE1	AT1	1	NA	A	1	ALA	165.9817165
LE1	BT1	1	NA	B	1	ALA	131.2216668
LE1	CT1	1	NA	C	1	ALA	126.940757
LE1	AT3	3	NA	A	24	ALA	109.7231261
LE1	BT3	3	NA	B	24	ALA	77.64682629
LE1	CT3	3	NA	C	24	ALA	69.46793406
LE2	AT0	0	NA	A	0	TAU	1.348
LE1	AT0	0	NA	A	0	TAU	1.302
LE2	AT1	1	NA	A	1	TAU	883.1539315
LE2	BT1	1	NA	B	1	TAU	460.307969
LE2	CT1	1	NA	C	1	TAU	203.4348083
LE2	AT2	2	NA	A	6	TAU	948.403352
LE2	BT2	2	NA	B	6	TAU	367.0787578
LE2	CT2	2	NA	C	6	TAU	196.6195587
LE2	BT3	3	NA	B	24	TAU	394.0813315
LE2	AT3	3	NA	A	24	TAU	890.2853338
LE2	CT3	3	NA	C	24	TAU	204.098103
LE1	CT2	2	NA	C	6	TAU	338.2554954
LE1	BT2	2	NA	B	6	TAU	322.1609814
LE1	AT2	2	NA	A	6	TAU	326.2481501
LE1	AT1	1	NA	A	1	TAU	382.2471571
LE1	BT1	1	NA	B	1	TAU	329.7353805
LE1	CT1	1	NA	C	1	TAU	320.8339984
LE1	AT3	3	NA	A	24	TAU	306.1558672
LE1	BT3	3	NA	B	24	TAU	332.9811766
LE1	CT3	3	NA	C	24	TAU	288.7739664
LE2	AT0	0	NA	A	0	GABA	0
LE1	AT0	0	NA	A	0	GABA	0
LE2	AT1	1	NA	A	1	GABA	0
LE2	BT1	1	NA	B	1	GABA	0
LE2	CT1	1	NA	C	1	GABA	0
LE2	AT2	2	NA	A	6	GABA	0
LE2	BT2	2	NA	B	6	GABA	0
LE2	CT2	2	NA	C	6	GABA	224.28
LE2	BT3	3	NA	B	24	GABA	451.47
LE2	AT3	3	NA	A	24	GABA	1022.39
LE2	CT3	3	NA	C	24	GABA	232.88
LE1	CT2	2	NA	C	6	GABA	387.24
LE1	BT2	2	NA	B	6	GABA	368.72
LE1	AT2	2	NA	A	6	GABA	0
LE1	AT1	1	NA	A	1	GABA	0
LE1	BT1	1	NA	B	1	GABA	0
LE1	CT1	1	NA	C	1	GABA	0
LE1	AT3	3	NA	A	24	GABA	0
LE1	BT3	3	NA	B	24	GABA	423.56
LE1	CT3	3	NA	C	24	GABA	0
LE2	AT0	0	NA	A	0	TYR	0
LE1	AT0	0	NA	A	0	TYR	3.326
LE2	AT1	1	NA	A	1	TYR	231.5
LE2	BT1	1	NA	B	1	TYR	98.34
LE2	CT1	1	NA	C	1	TYR	63.45
LE2	AT2	2	NA	A	6	TYR	273.11
LE2	BT2	2	NA	B	6	TYR	82.32
LE2	CT2	2	NA	C	6	TYR	56.83
LE2	BT3	3	NA	B	24	TYR	108.06
LE2	AT3	3	NA	A	24	TYR	263.99
LE2	CT3	3	NA	C	24	TYR	60.12
LE1	CT2	2	NA	C	6	TYR	99.68
LE1	BT2	2	NA	B	6	TYR	62.22
LE1	AT2	2	NA	A	6	TYR	63.27
LE1	AT1	1	NA	A	1	TYR	74.17
LE1	BT1	1	NA	B	1	TYR	64.9
LE1	CT1	1	NA	C	1	TYR	63.1
LE1	AT3	3	NA	A	24	TYR	58.87
LE1	BT3	3	NA	B	24	TYR	78.66
LE1	CT3	3	NA	C	24	TYR	47.52
LE2	AT0	0	NA	A	0	VAL	0.561
LE1	AT0	0	NA	A	0	VAL	0.855
LE2	AT1	1	NA	A	1	VAL	626.374386
LE2	BT1	1	NA	B	1	VAL	147.8105964
LE2	CT1	1	NA	C	1	VAL	77.9351466
LE2	AT2	2	NA	A	6	VAL	708.1227618
LE2	BT2	2	NA	B	6	VAL	127.4903406
LE2	CT2	2	NA	C	6	VAL	66.1622517
LE2	BT3	3	NA	B	24	VAL	144.3044886
LE2	AT3	3	NA	A	24	VAL	686.6772195
LE2	CT3	3	NA	C	24	VAL	76.9764096
LE1	CT2	2	NA	C	6	VAL	124.0819317
LE1	BT2	2	NA	B	6	VAL	110.9600112
LE1	AT2	2	NA	A	6	VAL	82.903848
LE1	AT1	1	NA	A	1	VAL	122.765202
LE1	BT1	1	NA	B	1	VAL	97.5704454
LE1	CT1	1	NA	C	1	VAL	90.7999167
LE1	AT3	3	NA	A	24	VAL	96.268875
LE1	BT3	3	NA	B	24	VAL	94.2303801
LE1	CT3	3	NA	C	24	VAL	0
LE2	AT0	0	NA	A	0	MET	4.377
LE1	AT0	0	NA	A	0	MET	7.075
LE2	AT1	1	NA	A	1	MET	262.927
LE2	BT1	1	NA	B	1	MET	76.701
LE2	CT1	1	NA	C	1	MET	47.84
LE2	AT2	2	NA	A	6	MET	279.045
LE2	BT2	2	NA	B	6	MET	87.617
LE2	CT2	2	NA	C	6	MET	40.388
LE2	BT3	3	NA	B	24	MET	113.517
LE2	AT3	3	NA	A	24	MET	322.061
LE2	CT3	3	NA	C	24	MET	50.505
LE1	CT2	2	NA	C	6	MET	53.178
LE1	BT2	2	NA	B	6	MET	59.273
LE1	AT2	2	NA	A	6	MET	51.756
LE1	AT1	1	NA	A	1	MET	53.452
LE1	BT1	1	NA	B	1	MET	56.372
LE1	CT1	1	NA	C	1	MET	49.256
LE1	AT3	3	NA	A	24	MET	54.594
LE1	BT3	3	NA	B	24	MET	58.611
LE1	CT3	3	NA	C	24	MET	36.485
LE2	AT0	0	NA	A	0	TRP	52.25
LE1	AT0	0	NA	A	0	TRP	53.374
LE2	AT1	1	NA	A	1	TRP	49.186
LE2	BT1	1	NA	B	1	TRP	13.05
LE2	CT1	1	NA	C	1	TRP	7.012
LE2	AT2	2	NA	A	6	TRP	48.094
LE2	BT2	2	NA	B	6	TRP	14.353
LE2	CT2	2	NA	C	6	TRP	8.418
LE2	BT3	3	NA	B	24	TRP	18.83
LE2	AT3	3	NA	A	24	TRP	57.593
LE2	CT3	3	NA	C	24	TRP	9.265
LE1	CT2	2	NA	C	6	TRP	10.22
LE1	BT2	2	NA	B	6	TRP	8.886
LE1	AT2	2	NA	A	6	TRP	9.705
LE1	AT1	1	NA	A	1	TRP	10.144
LE1	BT1	1	NA	B	1	TRP	9.673
LE1	CT1	1	NA	C	1	TRP	8.407
LE1	AT3	3	NA	A	24	TRP	9.057
LE1	BT3	3	NA	B	24	TRP	9.131
LE1	CT3	3	NA	C	24	TRP	5.741
LE2	AT0	0	NA	A	0	PHE	33.434
LE1	AT0	0	NA	A	0	PHE	33.767
LE2	AT1	1	NA	A	1	PHE	222.084
LE2	BT1	1	NA	B	1	PHE	70.884
LE2	CT1	1	NA	C	1	PHE	30.681
LE2	AT2	2	NA	A	6	PHE	244.035
LE2	BT2	2	NA	B	6	PHE	107.765
LE2	CT2	2	NA	C	6	PHE	48.118
LE2	BT3	3	NA	B	24	PHE	26.228
LE2	AT3	3	NA	A	24	PHE	291.082
LE2	CT3	3	NA	C	24	PHE	22.212
LE1	CT2	2	NA	C	6	PHE	26.113
LE1	BT2	2	NA	B	6	PHE	25.189
LE1	AT2	2	NA	A	6	PHE	23.955
LE1	AT1	1	NA	A	1	PHE	25.132
LE1	BT1	1	NA	B	1	PHE	26.451
LE1	CT1	1	NA	C	1	PHE	21.786
LE1	AT3	3	NA	A	24	PHE	47.307
LE1	BT3	3	NA	B	24	PHE	49.328
LE1	CT3	3	NA	C	24	PHE	40.233
LE2	AT0	0	NA	A	0	ILE	0
LE1	AT0	0	NA	A	0	ILE	0
LE2	AT1	1	NA	A	1	ILE	371.915
LE2	BT1	1	NA	B	1	ILE	99.542
LE2	CT1	1	NA	C	1	ILE	68.68
LE2	AT2	2	NA	A	6	ILE	401.216
LE2	BT2	2	NA	B	6	ILE	105.55
LE2	CT2	2	NA	C	6	ILE	67.575
LE2	BT3	3	NA	B	24	ILE	114.183
LE2	AT3	3	NA	A	24	ILE	406.178
LE2	CT3	3	NA	C	24	ILE	69.372
LE1	CT2	2	NA	C	6	ILE	65.971
LE1	BT2	2	NA	B	6	ILE	66.96
LE1	AT2	2	NA	A	6	ILE	67.403
LE1	AT1	1	NA	A	1	ILE	67.082
LE1	BT1	1	NA	B	1	ILE	68.264
LE1	CT1	1	NA	C	1	ILE	64.471
LE1	AT3	3	NA	A	24	ILE	64.855
LE1	BT3	3	NA	B	24	ILE	67.932
LE1	CT3	3	NA	C	24	ILE	10.99
LE2	AT0	0	NA	A	0	LEU	6.599
LE1	AT0	0	NA	A	0	LEU	6.735
LE2	AT1	1	NA	A	1	LEU	589.4343485
LE2	BT1	1	NA	B	1	LEU	179.6481149
LE2	CT1	1	NA	C	1	LEU	104.7720119
LE2	AT2	2	NA	A	6	LEU	664.5782906
LE2	BT2	2	NA	B	6	LEU	71.6999921
LE2	CT2	2	NA	C	6	LEU	93.9275099
LE2	BT3	3	NA	B	24	LEU	175.6233977
LE2	AT3	3	NA	A	24	LEU	629.5495817
LE2	CT3	3	NA	C	24	LEU	98.6896499
LE1	CT2	2	NA	C	6	LEU	91.2343988
LE1	BT2	2	NA	B	6	LEU	100.7186468
LE1	AT2	2	NA	A	6	LEU	85.8147749
LE1	AT1	1	NA	A	1	LEU	118.7308367
LE1	BT1	1	NA	B	1	LEU	104.5722272
LE1	CT1	1	NA	C	1	LEU	82.8569939
LE1	AT3	3	NA	A	24	LEU	94.1825888
LE1	BT3	3	NA	B	24	LEU	94.6939559
LE1	CT3	3	NA	C	24	LEU	11.8020704
LE2	AT0	0	NA	A	0	LYS	0
LE1	AT0	0	NA	A	0	LYS	0
LE2	AT1	1	NA	A	1	LYS	609.280635
LE2	BT1	1	NA	B	1	LYS	201.581175
LE2	CT1	1	NA	C	1	LYS	133.661925
LE2	AT2	2	NA	A	6	LYS	639.27231
LE2	BT2	2	NA	B	6	LYS	179.843865
LE2	CT2	2	NA	C	6	LYS	215.86863
LE2	BT3	3	NA	B	24	LYS	199.24524
LE2	AT3	3	NA	A	24	LYS	635.090055
LE2	CT3	3	NA	C	24	LYS	123.743625
LE1	CT2	2	NA	C	6	LYS	130.02735
LE1	BT2	2	NA	B	6	LYS	141.935295
LE1	AT2	2	NA	A	6	LYS	77.66805
LE1	AT1	1	NA	A	1	LYS	192.011475
LE1	BT1	1	NA	B	1	LYS	136.842375
LE1	CT1	1	NA	C	1	LYS	161.80917
LE1	AT3	3	NA	A	24	LYS	130.528305
LE1	BT3	3	NA	B	24	LYS	135.70344
LE1	CT3	3	NA	C	24	LYS	475.56282
MUC	T0A1	0	A	A1	0	Nitrite	0.072
MUC	T0A1	0	A	A1	0	Nitrate	0.772
MUC	T0A1	0	A	A1	0	Phosphate	0.06
MUC	T0A1	0	A	A1	0	Ammonium	2.782
MUC	T0A2	0	A	A2	0	Nitrite	0.083
MUC	T0A2	0	A	A2	0	Nitrate	0.993
MUC	T0A2	0	A	A2	0	Phosphate	0.059
MUC	T0A2	0	A	A2	0	Ammonium	2.961
MUC	T0A3	0	A	A3	0	Nitrite	0.082
MUC	T0A3	0	A	A3	0	Nitrate	1.106
MUC	T0A3	0	A	A3	0	Phosphate	0.07
MUC	T0A3	0	A	A3	0	Ammonium	2.9
MUC	T0B1	0	B	B1	0	Nitrite	0.055
MUC	T0B1	0	B	B1	0	Nitrate	0.677
MUC	T0B1	0	B	B1	0	Phosphate	0.062
MUC	T0B1	0	B	B1	0	Ammonium	2.616
MUC	T0B2	0	B	B2	0	Nitrite	0.083
MUC	T0B2	0	B	B2	0	Nitrate	0.912
MUC	T0B2	0	B	B2	0	Phosphate	0.061
MUC	T0B2	0	B	B2	0	Ammonium	2.8645
MUC	T0B3	0	B	B3	0	Nitrite	0.088
MUC	T0B3	0	B	B3	0	Nitrate	1.067
MUC	T0B3	0	B	B3	0	Phosphate	0.074
MUC	T0B3	0	B	B3	0	Ammonium	3.113
MUC	T0C1	0	C	C1	0	Nitrite	0.097
MUC	T0C1	0	C	C1	0	Nitrate	1.178
MUC	T0C1	0	C	C1	0	Phosphate	0.066
MUC	T0C1	0	C	C1	0	Ammonium	3.056
MUC	T0C2	0	C	C2	0	Nitrite	0.136
MUC	T0C2	0	C	C2	0	Nitrate	1.706
MUC	T0C2	0	C	C2	0	Phosphate	0.086
MUC	T0C2	0	C	C2	0	Ammonium	3.334
MUC	T0C3	0	C	C3	0	Nitrite	0.082
MUC	T0C3	0	C	C3	0	Nitrate	0.972
MUC	T0C3	0	C	C3	0	Phosphate	0.06
MUC	T0C3	0	C	C3	0	Ammonium	3.235
MUC	T1A1	1	A	A1	5	Nitrite	0.107
MUC	T1A1	1	A	A1	5	Nitrate	0.922
MUC	T1A1	1	A	A1	5	Phosphate	0.065
MUC	T1A1	1	A	A1	5	Ammonium	2.988
MUC	T1A2	1	A	A2	5	Nitrite	0.095
MUC	T1A2	1	A	A2	5	Nitrate	1.108
MUC	T1A2	1	A	A2	5	Phosphate	0.07
MUC	T1A2	1	A	A2	5	Ammonium	3.028
MUC	T1A3	1	A	A3	5	Nitrite	0.127
MUC	T1A3	1	A	A3	5	Nitrate	1.365
MUC	T1A3	1	A	A3	5	Phosphate	0.08
MUC	T1A3	1	A	A3	5	Ammonium	3.068
MUC	T1B1	1	B	B1	5	Nitrite	0.072
MUC	T1B1	1	B	B1	5	Nitrate	0.784
MUC	T1B1	1	B	B1	5	Phosphate	0.061
MUC	T1B1	1	B	B1	5	Ammonium	2.716
MUC	T1B2	1	B	B2	5	Nitrite	0.082
MUC	T1B2	1	B	B2	5	Nitrate	0.941
MUC	T1B2	1	B	B2	5	Phosphate	0.068
MUC	T1B2	1	B	B2	5	Ammonium	3.114
MUC	T1B3	1	B	B3	5	Nitrite	0.081
MUC	T1B3	1	B	B3	5	Nitrate	0.886
MUC	T1B3	1	B	B3	5	Phosphate	0.065
MUC	T1B3	1	B	B3	5	Ammonium	2.82
MUC	T1C1	1	C	C1	5	Nitrite	0.084
MUC	T1C1	1	C	C1	5	Nitrate	1.128
MUC	T1C1	1	C	C1	5	Phosphate	0.069
MUC	T1C1	1	C	C1	5	Ammonium	2.876
MUC	T1C2	1	C	C2	5	Nitrite	0.08
MUC	T1C2	1	C	C2	5	Nitrate	1.103
MUC	T1C2	1	C	C2	5	Phosphate	0.073
MUC	T1C2	1	C	C2	5	Ammonium	2.81
MUC	T1C3	1	C	C3	5	Nitrite	0.087
MUC	T1C3	1	C	C3	5	Nitrate	0.937
MUC	T1C3	1	C	C3	5	Phosphate	0.061
MUC	T1C3	1	C	C3	5	Ammonium	2.874
MUC	T2A1	2	A	A1	10	Nitrite	0.087
MUC	T2A1	2	A	A1	10	Nitrate	0.882
MUC	T2A1	2	A	A1	10	Phosphate	0.063
MUC	T2A1	2	A	A1	10	Ammonium	2.92
MUC	T2A2	2	A	A2	10	Nitrite	0.077
MUC	T2A2	2	A	A2	10	Nitrate	0.971
MUC	T2A2	2	A	A2	10	Phosphate	0.07
MUC	T2A2	2	A	A2	10	Ammonium	2.797
MUC	T2A3	2	A	A3	10	Nitrite	0.09
MUC	T2A3	2	A	A3	10	Nitrate	1.093
MUC	T2A3	2	A	A3	10	Phosphate	0.073
MUC	T2A3	2	A	A3	10	Ammonium	2.775
MUC	T2B1	2	B	B1	10	Nitrite	0.09
MUC	T2B1	2	B	B1	10	Nitrate	0.908
MUC	T2B1	2	B	B1	10	Phosphate	0.072
MUC	T2B1	2	B	B1	10	Ammonium	2.925
MUC	T2B2	2	B	B2	10	Nitrite	0.081
MUC	T2B2	2	B	B2	10	Nitrate	0.95
MUC	T2B2	2	B	B2	10	Phosphate	0.061
MUC	T2B2	2	B	B2	10	Ammonium	2.861
MUC	T2B3	2	B	B3	10	Nitrite	0.09
MUC	T2B3	2	B	B3	10	Nitrate	0.932
MUC	T2B3	2	B	B3	10	Phosphate	0.063
MUC	T2B3	2	B	B3	10	Ammonium	2.845
MUC	T2C1	2	C	C1	10	Nitrite	0.079
MUC	T2C1	2	C	C1	10	Nitrate	1.145
MUC	T2C1	2	C	C1	10	Phosphate	0.071
MUC	T2C1	2	C	C1	10	Ammonium	2.84
MUC	T2C2	2	C	C2	10	Nitrite	0.094
MUC	T2C2	2	C	C2	10	Nitrate	1.177
MUC	T2C2	2	C	C2	10	Phosphate	0.07
MUC	T2C2	2	C	C2	10	Ammonium	2.788
MUC	T2C3	2	C	C3	10	Nitrite	0.075
MUC	T2C3	2	C	C3	10	Nitrate	0.909
MUC	T2C3	2	C	C3	10	Phosphate	0.072
MUC	T2C3	2	C	C3	10	Ammonium	2.976
MUC	T3A1	3	A	A1	20	Nitrite	0.076
MUC	T3A1	3	A	A1	20	Nitrate	0.899
MUC	T3A1	3	A	A1	20	Phosphate	0.048
MUC	T3A1	3	A	A1	20	Ammonium	2.765
MUC	T3A2	3	A	A2	20	Nitrite	0.074
MUC	T3A2	3	A	A2	20	Nitrate	0.963
MUC	T3A2	3	A	A2	20	Phosphate	0.05
MUC	T3A2	3	A	A2	20	Ammonium	2.638
MUC	T3A3	3	A	A3	20	Nitrite	0.071
MUC	T3A3	3	A	A3	20	Nitrate	1.077
MUC	T3A3	3	A	A3	20	Phosphate	0.056
MUC	T3A3	3	A	A3	20	Ammonium	2.566
MUC	T3B1	3	B	B1	20	Nitrite	0.066
MUC	T3B1	3	B	B1	20	Nitrate	0.864
MUC	T3B1	3	B	B1	20	Phosphate	0.045
MUC	T3B1	3	B	B1	20	Ammonium	2.647
MUC	T3B2	3	B	B2	20	Nitrite	0.068
MUC	T3B2	3	B	B2	20	Nitrate	0.958
MUC	T3B2	3	B	B2	20	Phosphate	0.039
MUC	T3B2	3	B	B2	20	Ammonium	2.582
MUC	T3B3	3	B	B3	20	Nitrite	0.071
MUC	T3B3	3	B	B3	20	Nitrate	0.896
MUC	T3B3	3	B	B3	20	Phosphate	0.044
MUC	T3B3	3	B	B3	20	Ammonium	2.573
MUC	T3C1	3	C	C1	20	Nitrite	0.073
MUC	T3C1	3	C	C1	20	Nitrate	1.161
MUC	T3C1	3	C	C1	20	Phosphate	0.048
MUC	T3C1	3	C	C1	20	Ammonium	2.562
MUC	T3C2	3	C	C2	20	Nitrite	0.071
MUC	T3C2	3	C	C2	20	Nitrate	1.292
MUC	T3C2	3	C	C2	20	Phosphate	0.053
MUC	T3C2	3	C	C2	20	Ammonium	2.82
MUC	T3C3	3	C	C3	20	Nitrite	0.082
MUC	T3C3	3	C	C3	20	Nitrate	0.955
MUC	T3C3	3	C	C3	20	Phosphate	0.045
MUC	T3C3	3	C	C3	20	Ammonium	2.689
MUC	T4A1	4	A	A1	30	Nitrite	0.074
MUC	T4A1	4	A	A1	30	Nitrate	0.912
MUC	T4A1	4	A	A1	30	Phosphate	0
MUC	T4A1	4	A	A1	30	Ammonium	2.349
MUC	T4A2	4	A	A2	30	Nitrite	0.076
MUC	T4A2	4	A	A2	30	Nitrate	1.042
MUC	T4A2	4	A	A2	30	Phosphate	0
MUC	T4A2	4	A	A2	30	Ammonium	2.306
MUC	T4A3	4	A	A3	30	Nitrite	0.081
MUC	T4A3	4	A	A3	30	Nitrate	1.16
MUC	T4A3	4	A	A3	30	Phosphate	0
MUC	T4A3	4	A	A3	30	Ammonium	2.103
MUC	T4B1	4	B	B1	30	Nitrite	0.068
MUC	T4B1	4	B	B1	30	Nitrate	0.878
MUC	T4B1	4	B	B1	30	Phosphate	0
MUC	T4B1	4	B	B1	30	Ammonium	2.269
MUC	T4B2	4	B	B2	30	Nitrite	0.068
MUC	T4B2	4	B	B2	30	Nitrate	0.933
MUC	T4B2	4	B	B2	30	Phosphate	0
MUC	T4B2	4	B	B2	30	Ammonium	2.344
MUC	T4B3	4	B	B3	30	Nitrite	0.065
MUC	T4B3	4	B	B3	30	Nitrate	0.908
MUC	T4B3	4	B	B3	30	Phosphate	0
MUC	T4B3	4	B	B3	30	Ammonium	2.12
MUC	T4C1	4	C	C1	30	Nitrite	0.072
MUC	T4C1	4	C	C1	30	Nitrate	1.157
MUC	T4C1	4	C	C1	30	Phosphate	0.022
MUC	T4C1	4	C	C1	30	Ammonium	2.432
MUC	T4C2	4	C	C2	30	Nitrite	0.073
MUC	T4C2	4	C	C2	30	Nitrate	1.169
MUC	T4C2	4	C	C2	30	Phosphate	0.038
MUC	T4C2	4	C	C2	30	Ammonium	2.52
MUC	T4C3	4	C	C3	30	Nitrite	0.069
MUC	T4C3	4	C	C3	30	Nitrate	0.923
MUC	T4C3	4	C	C3	30	Phosphate	0.025
MUC	T4C3	4	C	C3	30	Ammonium	2.527
MUC	T5A1	5	A	A1	42	Nitrite	0.067
MUC	T5A1	5	A	A1	42	Nitrate	0.853
MUC	T5A1	5	A	A1	42	Phosphate	0.003
MUC	T5A1	5	A	A1	42	Ammonium	1.948
MUC	T5A2	5	A	A2	42	Nitrite	0.074
MUC	T5A2	5	A	A2	42	Nitrate	1.008
MUC	T5A2	5	A	A2	42	Phosphate	0.001
MUC	T5A2	5	A	A2	42	Ammonium	1.787
MUC	T5A3	5	A	A3	42	Nitrite	0.08
MUC	T5A3	5	A	A3	42	Nitrate	1.15
MUC	T5A3	5	A	A3	42	Phosphate	0
MUC	T5A3	5	A	A3	42	Ammonium	1.88
MUC	T5B1	5	B	B1	42	Nitrite	0.049
MUC	T5B1	5	B	B1	42	Nitrate	0.679
MUC	T5B1	5	B	B1	42	Phosphate	0.007
MUC	T5B1	5	B	B1	42	Ammonium	1.542
MUC	T5B2	5	B	B2	42	Nitrite	0.067
MUC	T5B2	5	B	B2	42	Nitrate	0.904
MUC	T5B2	5	B	B2	42	Phosphate	0
MUC	T5B2	5	B	B2	42	Ammonium	1.833
MUC	T5B3	5	B	B3	42	Nitrite	0.075
MUC	T5B3	5	B	B3	42	Nitrate	0.911
MUC	T5B3	5	B	B3	42	Phosphate	0.001
MUC	T5B3	5	B	B3	42	Ammonium	1.873
MUC	T5C1	5	C	C1	42	Nitrite	0.077
MUC	T5C1	5	C	C1	42	Nitrate	1.183
MUC	T5C1	5	C	C1	42	Phosphate	0.002
MUC	T5C1	5	C	C1	42	Ammonium	1.738
MUC	T5C2	5	C	C2	42	Nitrite	0.077
MUC	T5C2	5	C	C2	42	Nitrate	1.192
MUC	T5C2	5	C	C2	42	Phosphate	0
MUC	T5C2	5	C	C2	42	Ammonium	1.882
MUC	T5C3	5	C	C3	42	Nitrite	0.078
MUC	T5C3	5	C	C3	42	Nitrate	0.954
MUC	T5C3	5	C	C3	42	Phosphate	0
MUC	T5C3	5	C	C3	42	Ammonium	2.018
MUC	C1T0	0	C	C1	0	DOC	142.08
MUC	C1T0	0	C	C1	0	TDN	10.57
MUC	C2T0	0	C	C2	0	DOC	156.42
MUC	C2T0	0	C	C2	0	TDN	11.52
MUC	C3T0	0	C	C3	0	DOC	116.08
MUC	C3T0	0	C	C3	0	TDN	9.42
MUC	A1T0	0	A	A1	0	DOC	114.92
MUC	A1T0	0	A	A1	0	TDN	10.49
MUC	A2T0	0	A	A2	0	DOC	113.25
MUC	A2T0	0	A	A2	0	TDN	10.23
MUC	A3T0	0	A	A3	0	DOC	114.83
MUC	A3T0	0	A	A3	0	TDN	9.38
MUC	B1T0	0	B	B1	0	DOC	128
MUC	B1T0	0	B	B1	0	TDN	9.3
MUC	B2T0	0	B	B2	0	DOC	126.75
MUC	B2T0	0	B	B2	0	TDN	12.09
MUC	B3T0	0	B	B3	0	DOC	114.58
MUC	B3T0	0	B	B3	0	TDN	9.11
MUC	A1T1	1	A	A1	5	DOC	117.9
MUC	A1T1	1	A	A1	5	TDN	9.4
MUC	A2T1	1	A	A2	5	DOC	141.5
MUC	A2T1	1	A	A2	5	TDN	9.2
MUC	A3T1	1	A	A3	5	DOC	128
MUC	A3T1	1	A	A3	5	TDN	8.8
MUC	B1T1	1	B	B1	5	DOC	NA
MUC	B1T1	1	B	B1	5	TDN	9.5
MUC	B2T1	1	B	B2	5	DOC	137.6
MUC	B2T1	1	B	B2	5	TDN	9.2
MUC	B3T1	1	B	B3	5	DOC	135.8
MUC	B3T1	1	B	B3	5	TDN	8.9
MUC	C1T1	1	C	C1	5	DOC	134.5
MUC	C1T1	1	C	C1	5	TDN	8.4
MUC	C2T1	1	C	C2	5	DOC	132.7
MUC	C2T1	1	C	C2	5	TDN	7.9
MUC	C3T1	1	C	C3	5	DOC	115.9
MUC	C3T1	1	C	C3	5	TDN	7.9
MUC	A1T2	2	A	A1	10	DOC	109.8
MUC	A1T2	2	A	A1	10	TDN	10.1
MUC	A2T2	2	A	A2	10	DOC	113
MUC	A2T2	2	A	A2	10	TDN	10.1
MUC	A3T2	2	A	A3	10	DOC	112.4
MUC	A3T2	2	A	A3	10	TDN	9.5
MUC	B1T2	2	B	B1	10	DOC	113.5
MUC	B1T2	2	B	B1	10	TDN	9.7
MUC	B2T2	2	B	B2	10	DOC	118.6
MUC	B2T2	2	B	B2	10	TDN	12.2
MUC	B3T2	2	B	B3	10	DOC	109.5
MUC	B3T2	2	B	B3	10	TDN	10.2
MUC	C1T2	2	C	C1	10	DOC	117.8
MUC	C1T2	2	C	C1	10	TDN	11.3
MUC	C2T2	2	C	C2	10	DOC	128.4
MUC	C2T2	2	C	C2	10	TDN	9.2
MUC	C3T2	2	C	C3	10	DOC	108.3
MUC	C3T2	2	C	C3	10	TDN	10.6
MUC	A1T3	3	A	A1	20	DOC	112.4
MUC	A1T3	3	A	A1	20	TDN	9.9
MUC	A2T3	3	A	A2	20	DOC	110.8
MUC	A2T3	3	A	A2	20	TDN	9.6
MUC	A3T3	3	A	A3	20	DOC	111
MUC	A3T3	3	A	A3	20	TDN	9.6
MUC	B1T3	3	B	B1	20	DOC	125.9
MUC	B1T3	3	B	B1	20	TDN	10.6
MUC	B2T3	3	B	B2	20	DOC	115.8
MUC	B2T3	3	B	B2	20	TDN	11
MUC	B3T3	3	B	B3	20	DOC	107.2
MUC	B3T3	3	B	B3	20	TDN	10.1
MUC	C1T3	3	C	C1	20	DOC	116.3
MUC	C1T3	3	C	C1	20	TDN	10
MUC	C2T3	3	C	C2	20	DOC	118.8
MUC	C2T3	3	C	C2	20	TDN	10.8
MUC	C3T3	3	C	C3	20	DOC	105.7
MUC	C3T3	3	C	C3	20	TDN	9.7
MUC	A1T4	4	A	A1	30	DOC	110.3
MUC	A1T4	4	A	A1	30	TDN	8.9
MUC	A2T4	4	A	A2	30	DOC	119.3
MUC	A2T4	4	A	A2	30	TDN	8.1
MUC	A3T4	4	A	A3	30	DOC	118.3
MUC	A3T4	4	A	A3	30	TDN	8.6
MUC	B1T4	4	B	B1	30	DOC	126.1
MUC	B1T4	4	B	B1	30	TDN	8.5
MUC	B2T4	4	B	B2	30	DOC	128.2
MUC	B2T4	4	B	B2	30	TDN	9.5
MUC	B3T4	4	B	B3	30	DOC	119.4
MUC	B3T4	4	B	B3	30	TDN	8.5
MUC	C1T4	4	C	C1	30	DOC	121.1
MUC	C1T4	4	C	C1	30	TDN	8.8
MUC	C2T4	4	C	C2	30	DOC	126.5
MUC	C2T4	4	C	C2	30	TDN	9.5
MUC	C3T4	4	C	C3	30	DOC	117
MUC	C3T4	4	C	C3	30	TDN	8.8
MUC	A1T5	5	A	A1	42	DOC	110.5
MUC	A1T5	5	A	A1	42	TDN	7.5
MUC	A2T5	5	A	A2	42	DOC	103.8
MUC	A2T5	5	A	A2	42	TDN	7.6
MUC	A3T5	5	A	A3	42	DOC	110.3
MUC	A3T5	5	A	A3	42	TDN	8.6
MUC	B1T5	5	B	B1	42	DOC	108.9
MUC	B1T5	5	B	B1	42	TDN	8.7
MUC	B2T5	5	B	B2	42	DOC	106.7
MUC	B2T5	5	B	B2	42	TDN	10.4
MUC	B3T5	5	B	B3	42	DOC	105.7
MUC	B3T5	5	B	B3	42	TDN	8.7
MUC	C1T5	5	C	C1	42	DOC	112.6
MUC	C1T5	5	C	C1	42	TDN	8.3
MUC	C2T5	5	C	C2	42	DOC	104.2
MUC	C2T5	5	C	C2	42	TDN	8.4
MUC	C3T5	5	C	C3	42	DOC	101.9
MUC	C3T5	5	C	C3	42	TDN	8.3
MUC	ASW	0	NA	ASW	NA	PON	11.6
MUC	ASW	0	NA	ASW	NA	POC	12.3
MUC	A1T0	0	A	A1	0	PON	14
MUC	A1T0	0	A	A1	0	POC	13.9
MUC	A1T1	1	A	A1	5	PON	0.4
MUC	A1T1	1	A	A1	5	POC	0.7
MUC	A1T2	2	A	A1	10	PON	24.5
MUC	A1T2	2	A	A1	10	POC	18.6
MUC	A1T3	3	A	A1	20	PON	18.5
MUC	A1T3	3	A	A1	20	POC	8.8
MUC	A1T4	4	A	A1	30	PON	15.4
MUC	A1T4	4	A	A1	30	POC	17.3
MUC	A1T5	5	A	A1	42	PON	25.4
MUC	A1T5	5	A	A1	42	POC	13.8
MUC	A2T0	0	A	A2	0	PON	14.5
MUC	A2T0	0	A	A2	0	POC	17.7
MUC	A2T1	1	A	A2	5	PON	8.7
MUC	A2T1	1	A	A2	5	POC	9.1
MUC	A2T2	2	A	A2	10	PON	11.3
MUC	A2T2	2	A	A2	10	POC	16.5
MUC	A2T3	3	A	A2	20	PON	0.6
MUC	A2T3	3	A	A2	20	POC	1.3
MUC	A2T4	4	A	A2	30	PON	29.9
MUC	A2T4	4	A	A2	30	POC	17
MUC	A2T5	5	A	A2	42	PON	18.5
MUC	A2T5	5	A	A2	42	POC	9.7
MUC	A3T0	0	A	A3	0	PON	21.6
MUC	A3T0	0	A	A3	0	POC	8.7
MUC	A3T1	1	A	A3	5	PON	31.1
MUC	A3T1	1	A	A3	5	POC	10
MUC	A3T2	2	A	A3	10	PON	18.7
MUC	A3T2	2	A	A3	10	POC	1.4
MUC	A3T3	3	A	A3	20	PON	17
MUC	A3T3	3	A	A3	20	POC	11.4
MUC	A3T4	4	A	A3	30	PON	16.7
MUC	A3T4	4	A	A3	30	POC	9.8
MUC	A3T5	5	A	A3	42	PON	37.2
MUC	A3T5	5	A	A3	42	POC	10
MUC	B1T0	0	B	B1	0	PON	27.1
MUC	B1T0	0	B	B1	0	POC	17
MUC	B1T1	1	B	B1	5	PON	0.2
MUC	B1T1	1	B	B1	5	POC	0
MUC	B1T2	2	B	B1	10	PON	21.8
MUC	B1T2	2	B	B1	10	POC	14.4
MUC	B1T3	3	B	B1	20	PON	9
MUC	B1T3	3	B	B1	20	POC	9.8
MUC	B1T4	4	B	B1	30	PON	30.4
MUC	B1T4	4	B	B1	30	POC	12.1
MUC	B1T5	5	B	B1	42	PON	0.2
MUC	B1T5	5	B	B1	42	POC	0
MUC	B2T0	0	B	B2	0	PON	38.4
MUC	B2T0	0	B	B2	0	POC	2
MUC	B2T1	1	B	B2	5	PON	15.4
MUC	B2T1	1	B	B2	5	POC	NA
MUC	B2T2	2	B	B2	10	PON	NA
MUC	B2T2	2	B	B2	10	POC	NA
MUC	B2T3	3	B	B2	20	PON	26.4
MUC	B2T3	3	B	B2	20	POC	11.1
MUC	B2T4	4	B	B2	30	PON	29.3
MUC	B2T4	4	B	B2	30	POC	10.7
MUC	B2T5	5	B	B2	42	PON	22.4
MUC	B2T5	5	B	B2	42	POC	20
MUC	B3T0	0	B	B3	0	PON	33.9
MUC	B3T0	0	B	B3	0	POC	8.6
MUC	B3T1	1	B	B3	5	PON	34.1
MUC	B3T1	1	B	B3	5	POC	9.6
MUC	B3T2	2	B	B3	10	PON	25
MUC	B3T2	2	B	B3	10	POC	11
MUC	B3T3	3	B	B3	20	PON	9.7
MUC	B3T3	3	B	B3	20	POC	3.1
MUC	B3T4	4	B	B3	30	PON	13.6
MUC	B3T4	4	B	B3	30	POC	15.3
MUC	B3T5	5	B	B3	42	PON	30.4
MUC	B3T5	5	B	B3	42	POC	15.6
MUC	C1T0	0	C	C1	0	PON	8.6
MUC	C1T0	0	C	C1	0	POC	14.2
MUC	C1T1	1	C	C1	5	PON	31
MUC	C1T1	1	C	C1	5	POC	7.9
MUC	C1T2	2	C	C1	10	PON	15.6
MUC	C1T2	2	C	C1	10	POC	11.6
MUC	C1T3	3	C	C1	20	PON	27.7
MUC	C1T3	3	C	C1	20	POC	9.6
MUC	C1T4	4	C	C1	30	PON	29.5
MUC	C1T4	4	C	C1	30	POC	8.3
MUC	C1T5	5	C	C1	42	PON	19.2
MUC	C1T5	5	C	C1	42	POC	13.6
MUC	C2T0	0	C	C2	0	PON	13.7
MUC	C2T0	0	C	C2	0	POC	15.6
MUC	C2T1	1	C	C2	5	PON	19.8
MUC	C2T1	1	C	C2	5	POC	13.8
MUC	C2T2	2	C	C2	10	PON	28.7
MUC	C2T2	2	C	C2	10	POC	1
MUC	C2T3	3	C	C2	20	PON	15.6
MUC	C2T3	3	C	C2	20	POC	13.8
MUC	C2T4	4	C	C2	30	PON	30.6
MUC	C2T4	4	C	C2	30	POC	16.8
MUC	C2T5	5	C	C2	42	PON	21.4
MUC	C2T5	5	C	C2	42	POC	16.7
MUC	C3T0	0	C	C3	0	PON	12.7
MUC	C3T0	0	C	C3	0	POC	3
MUC	C3T1	1	C	C3	5	PON	15.8
MUC	C3T1	1	C	C3	5	POC	15.7
MUC	C3T2	2	C	C3	10	PON	23.6
MUC	C3T2	2	C	C3	10	POC	12.9
MUC	C3T3	3	C	C3	20	PON	24.5
MUC	C3T3	3	C	C3	20	POC	8
MUC	C3T4	4	C	C3	30	PON	7.5
MUC	C3T4	4	C	C3	30	POC	8.9
MUC	C3T5	5	C	C3	42	PON	9.8
MUC	C3T5	5	C	C3	42	POC	10.3
MUC	ASW	0	NA	NA	0	GLU AC	0
MUC	ASW	0	NA	NA	0	ASP AC	1.444
MUC	ASW	0	NA	NA	0	ASN	0
MUC	ASW	0	NA	NA	0	SER	3.497
MUC	ASW	0	NA	NA	0	GLN	0
MUC	ASW	0	NA	NA	0	HIS	0
MUC	ASW	0	NA	NA	0	GLY	2.063
MUC	ASW	0	NA	NA	0	THR	2.671
MUC	ASW	0	NA	NA	0	ARG	0
MUC	ASW	0	NA	NA	0	ALA	0
MUC	ASW	0	NA	NA	0	TAU	0.732
MUC	ASW	0	NA	NA	0	GABA	0
MUC	ASW	0	NA	NA	0	TYR	0
MUC	ASW	0	NA	NA	0	VAL	0
MUC	ASW	0	NA	NA	0	MET	4.268
MUC	ASW	0	NA	NA	0	TRP	28.189
MUC	ASW	0	NA	NA	0	PHE	0
MUC	ASW	0	NA	NA	0	ILE	0
MUC	ASW	0	NA	NA	0	LEU	2.224
MUC	ASW	0	NA	NA	0	LYS	0
MUC	A1T0	0	A	A1	0	GLU AC	0
MUC	B1T0	0	B	B1	0	GLU AC	0
MUC	C1T0	0	C	C1	0	GLU AC	0
MUC	A2T0	0	A	A2	0	GLU AC	0
MUC	B2T0	0	B	B2	0	GLU AC	0
MUC	C2T0	0	C	C2	0	GLU AC	0
MUC	A3T0	0	A	A3	0	GLU AC	0
MUC	B3T0	0	B	B3	0	GLU AC	0
MUC	C3T0	0	C	C3	0	GLU AC	0
MUC	A1T1	1	A	A1	5	GLU AC	0
MUC	A2T1	1	A	A2	5	GLU AC	0
MUC	A3T1	1	A	A3	5	GLU AC	0
MUC	B1T1	1	B	B1	5	GLU AC	0
MUC	B2T1	1	B	B2	5	GLU AC	0
MUC	B3T1	1	B	B3	5	GLU AC	0
MUC	C1T1	1	C	C1	5	GLU AC	0
MUC	C2T1	1	C	C2	5	GLU AC	0
MUC	C3T1	1	C	C3	5	GLU AC	0
MUC	A1T2	2	A	A1	10	GLU AC	0
MUC	A2T2	2	A	A2	10	GLU AC	0
MUC	A3T2	2	A	A3	10	GLU AC	0
MUC	A1T0	0	A	A1	0	ASP AC	2.295
MUC	B1T0	0	B	B1	0	ASP AC	4.358
MUC	C1T0	0	C	C1	0	ASP AC	1.625
MUC	A2T0	0	A	A2	0	ASP AC	2.707
MUC	B2T0	0	B	B2	0	ASP AC	3.27
MUC	C2T0	0	C	C2	0	ASP AC	1.248
MUC	A3T0	0	A	A3	0	ASP AC	2.465
MUC	B3T0	0	B	B3	0	ASP AC	3.649
MUC	C3T0	0	C	C3	0	ASP AC	1.953
MUC	A1T1	1	A	A1	5	ASP AC	1.997
MUC	A2T1	1	A	A2	5	ASP AC	2.854
MUC	A3T1	1	A	A3	5	ASP AC	2.554
MUC	B1T1	1	B	B1	5	ASP AC	3.705
MUC	B2T1	1	B	B2	5	ASP AC	4.385
MUC	B3T1	1	B	B3	5	ASP AC	3.213
MUC	C1T1	1	C	C1	5	ASP AC	1.5
MUC	C2T1	1	C	C2	5	ASP AC	1.288
MUC	C3T1	1	C	C3	5	ASP AC	1.832
MUC	A1T2	2	A	A1	10	ASP AC	2.861
MUC	A2T2	2	A	A2	10	ASP AC	2.915
MUC	A3T2	2	A	A3	10	ASP AC	3.416
MUC	A1T0	0	A	A1	0	ASN	0
MUC	B1T0	0	B	B1	0	ASN	0
MUC	C1T0	0	C	C1	0	ASN	0
MUC	A2T0	0	A	A2	0	ASN	0
MUC	B2T0	0	B	B2	0	ASN	0
MUC	C2T0	0	C	C2	0	ASN	0
MUC	A3T0	0	A	A3	0	ASN	0
MUC	B3T0	0	B	B3	0	ASN	0
MUC	C3T0	0	C	C3	0	ASN	0
MUC	A1T1	1	A	A1	5	ASN	0
MUC	A2T1	1	A	A2	5	ASN	0
MUC	A3T1	1	A	A3	5	ASN	0.643
MUC	B1T1	1	B	B1	5	ASN	0
MUC	B2T1	1	B	B2	5	ASN	0.691
MUC	B3T1	1	B	B3	5	ASN	0
MUC	C1T1	1	C	C1	5	ASN	0
MUC	C2T1	1	C	C2	5	ASN	0
MUC	C3T1	1	C	C3	5	ASN	0
MUC	A1T2	2	A	A1	10	ASN	0
MUC	A2T2	2	A	A2	10	ASN	0
MUC	A3T2	2	A	A3	10	ASN	0
MUC	A1T0	0	A	A1	0	SER	3.257
MUC	B1T0	0	B	B1	0	SER	4.327
MUC	C1T0	0	C	C1	0	SER	2.942
MUC	A2T0	0	A	A2	0	SER	2.776
MUC	B2T0	0	B	B2	0	SER	4.261
MUC	C2T0	0	C	C2	0	SER	2.448
MUC	A3T0	0	A	A3	0	SER	2.769
MUC	B3T0	0	B	B3	0	SER	5.736
MUC	C3T0	0	C	C3	0	SER	3.328
MUC	A1T1	1	A	A1	5	SER	3.128
MUC	A2T1	1	A	A2	5	SER	8.311
MUC	A3T1	1	A	A3	5	SER	2.83
MUC	B1T1	1	B	B1	5	SER	3.286
MUC	B2T1	1	B	B2	5	SER	11.342
MUC	B3T1	1	B	B3	5	SER	3.333
MUC	C1T1	1	C	C1	5	SER	4.703
MUC	C2T1	1	C	C2	5	SER	4.536
MUC	C3T1	1	C	C3	5	SER	7.258
MUC	A1T2	2	A	A1	10	SER	6.37
MUC	A2T2	2	A	A2	10	SER	5.619
MUC	A3T2	2	A	A3	10	SER	10.717
MUC	A1T0	0	A	A1	0	GLN	0
MUC	B1T0	0	B	B1	0	GLN	0
MUC	C1T0	0	C	C1	0	GLN	0
MUC	A2T0	0	A	A2	0	GLN	0
MUC	B2T0	0	B	B2	0	GLN	0
MUC	C2T0	0	C	C2	0	GLN	0
MUC	A3T0	0	A	A3	0	GLN	0
MUC	B3T0	0	B	B3	0	GLN	0
MUC	C3T0	0	C	C3	0	GLN	0
MUC	A1T1	1	A	A1	5	GLN	0
MUC	A2T1	1	A	A2	5	GLN	0
MUC	A3T1	1	A	A3	5	GLN	0
MUC	B1T1	1	B	B1	5	GLN	0
MUC	B2T1	1	B	B2	5	GLN	1.912
MUC	B3T1	1	B	B3	5	GLN	0
MUC	C1T1	1	C	C1	5	GLN	0
MUC	C2T1	1	C	C2	5	GLN	0
MUC	C3T1	1	C	C3	5	GLN	0
MUC	A1T2	2	A	A1	10	GLN	0
MUC	A2T2	2	A	A2	10	GLN	0
MUC	A3T2	2	A	A3	10	GLN	0
MUC	A1T0	0	A	A1	0	HIS	0
MUC	B1T0	0	B	B1	0	HIS	0
MUC	C1T0	0	C	C1	0	HIS	0
MUC	A2T0	0	A	A2	0	HIS	0
MUC	B2T0	0	B	B2	0	HIS	0
MUC	C2T0	0	C	C2	0	HIS	0
MUC	A3T0	0	A	A3	0	HIS	0
MUC	B3T0	0	B	B3	0	HIS	0
MUC	C3T0	0	C	C3	0	HIS	0
MUC	A1T1	1	A	A1	5	HIS	0
MUC	A2T1	1	A	A2	5	HIS	0
MUC	A3T1	1	A	A3	5	HIS	0
MUC	B1T1	1	B	B1	5	HIS	0
MUC	B2T1	1	B	B2	5	HIS	0
MUC	B3T1	1	B	B3	5	HIS	0
MUC	C1T1	1	C	C1	5	HIS	0
MUC	C2T1	1	C	C2	5	HIS	0
MUC	C3T1	1	C	C3	5	HIS	0
MUC	A1T2	2	A	A1	10	HIS	0
MUC	A2T2	2	A	A2	10	HIS	0
MUC	A3T2	2	A	A3	10	HIS	0
MUC	A1T0	0	A	A1	0	GLY	19.483
MUC	B1T0	0	B	B1	0	GLY	23.434
MUC	C1T0	0	C	C1	0	GLY	1.748
MUC	A2T0	0	A	A2	0	GLY	20.112
MUC	B2T0	0	B	B2	0	GLY	23.11
MUC	C2T0	0	C	C2	0	GLY	1.412
MUC	A3T0	0	A	A3	0	GLY	19.732
MUC	B3T0	0	B	B3	0	GLY	24.991
MUC	C3T0	0	C	C3	0	GLY	1.848
MUC	A1T1	1	A	A1	5	GLY	19.496
MUC	A2T1	1	A	A2	5	GLY	22.221
MUC	A3T1	1	A	A3	5	GLY	20.249
MUC	B1T1	1	B	B1	5	GLY	23.045
MUC	B2T1	1	B	B2	5	GLY	25.76
MUC	B3T1	1	B	B3	5	GLY	24.453
MUC	C1T1	1	C	C1	5	GLY	2.809
MUC	C2T1	1	C	C2	5	GLY	2.469
MUC	C3T1	1	C	C3	5	GLY	2.876
MUC	A1T2	2	A	A1	10	GLY	21.922
MUC	A2T2	2	A	A2	10	GLY	21.035
MUC	A3T2	2	A	A3	10	GLY	23.253
MUC	A1T0	0	A	A1	0	THR	-2.009
MUC	B1T0	0	B	B1	0	THR	0
MUC	C1T0	0	C	C1	0	THR	0
MUC	A2T0	0	A	A2	0	THR	-1.539
MUC	B2T0	0	B	B2	0	THR	0
MUC	C2T0	0	C	C2	0	THR	-1.918
MUC	A3T0	0	A	A3	0	THR	0
MUC	B3T0	0	B	B3	0	THR	-1.116
MUC	C3T0	0	C	C3	0	THR	0
MUC	A1T1	1	A	A1	5	THR	-1.795
MUC	A2T1	1	A	A2	5	THR	-1.323
MUC	A3T1	1	A	A3	5	THR	-1.15
MUC	B1T1	1	B	B1	5	THR	-2.045
MUC	B2T1	1	B	B2	5	THR	-0.716
MUC	B3T1	1	B	B3	5	THR	-1.652
MUC	C1T1	1	C	C1	5	THR	0
MUC	C2T1	1	C	C2	5	THR	0
MUC	C3T1	1	C	C3	5	THR	-2.079
MUC	A1T2	2	A	A1	10	THR	-1.444
MUC	A2T2	2	A	A2	10	THR	-1.456
MUC	A3T2	2	A	A3	10	THR	-0.439
MUC	A1T0	0	A	A1	0	ARG	7.323
MUC	B1T0	0	B	B1	0	ARG	6.734
MUC	C1T0	0	C	C1	0	ARG	NA
MUC	A2T0	0	A	A2	0	ARG	7.669
MUC	B2T0	0	B	B2	0	ARG	6.779
MUC	C2T0	0	C	C2	0	ARG	4.672
MUC	A3T0	0	A	A3	0	ARG	6.45
MUC	B3T0	0	B	B3	0	ARG	6.64
MUC	C3T0	0	C	C3	0	ARG	4.823
MUC	A1T1	1	A	A1	5	ARG	6.661
MUC	A2T1	1	A	A2	5	ARG	8.079
MUC	A3T1	1	A	A3	5	ARG	6.97
MUC	B1T1	1	B	B1	5	ARG	6.151
MUC	B2T1	1	B	B2	5	ARG	7.892
MUC	B3T1	1	B	B3	5	ARG	6.778
MUC	C1T1	1	C	C1	5	ARG	4.272
MUC	C2T1	1	C	C2	5	ARG	4.566
MUC	C3T1	1	C	C3	5	ARG	4.374
MUC	A1T2	2	A	A1	10	ARG	8.054
MUC	A2T2	2	A	A2	10	ARG	7.075
MUC	A3T2	2	A	A3	10	ARG	8.115
MUC	A1T0	0	A	A1	0	ALA	3.001
MUC	B1T0	0	B	B1	0	ALA	2.799
MUC	C1T0	0	C	C1	0	ALA	0
MUC	A2T0	0	A	A2	0	ALA	2.913
MUC	B2T0	0	B	B2	0	ALA	3.495
MUC	C2T0	0	C	C2	0	ALA	0
MUC	A3T0	0	A	A3	0	ALA	3.161
MUC	B3T0	0	B	B3	0	ALA	4.109
MUC	C3T0	0	C	C3	0	ALA	-0.428
MUC	A1T1	1	A	A1	5	ALA	2.42
MUC	A2T1	1	A	A2	5	ALA	5.647
MUC	A3T1	1	A	A3	5	ALA	3.111
MUC	B1T1	1	B	B1	5	ALA	3.109
MUC	B2T1	1	B	B2	5	ALA	4.85
MUC	B3T1	1	B	B3	5	ALA	3.724
MUC	C1T1	1	C	C1	5	ALA	-1.689
MUC	C2T1	1	C	C2	5	ALA	-1.626
MUC	C3T1	1	C	C3	5	ALA	1.978
MUC	A1T2	2	A	A1	10	ALA	-1.127
MUC	A2T2	2	A	A2	10	ALA	-1.337
MUC	A3T2	2	A	A3	10	ALA	6.769
MUC	A1T0	0	A	A1	0	TAU	4.311
MUC	B1T0	0	B	B1	0	TAU	4.611
MUC	C1T0	0	C	C1	0	TAU	0.987
MUC	A2T0	0	A	A2	0	TAU	4.333
MUC	B2T0	0	B	B2	0	TAU	4.858
MUC	C2T0	0	C	C2	0	TAU	0.306
MUC	A3T0	0	A	A3	0	TAU	4.35
MUC	B3T0	0	B	B3	0	TAU	4.911
MUC	C3T0	0	C	C3	0	TAU	1.092
MUC	A1T1	1	A	A1	5	TAU	4.249
MUC	A2T1	1	A	A2	5	TAU	4.458
MUC	A3T1	1	A	A3	5	TAU	4.363
MUC	B1T1	1	B	B1	5	TAU	4.701
MUC	B2T1	1	B	B2	5	TAU	4.802
MUC	B3T1	1	B	B3	5	TAU	5.013
MUC	C1T1	1	C	C1	5	TAU	1.093
MUC	C2T1	1	C	C2	5	TAU	1.203
MUC	C3T1	1	C	C3	5	TAU	0
MUC	A1T2	2	A	A1	10	TAU	4.4
MUC	A2T2	2	A	A2	10	TAU	4.446
MUC	A3T2	2	A	A3	10	TAU	4.749
MUC	A1T0	0	A	A1	0	GABA	0
MUC	B1T0	0	B	B1	0	GABA	0
MUC	C1T0	0	C	C1	0	GABA	0
MUC	A2T0	0	A	A2	0	GABA	0
MUC	B2T0	0	B	B2	0	GABA	0
MUC	C2T0	0	C	C2	0	GABA	0
MUC	A3T0	0	A	A3	0	GABA	0
MUC	B3T0	0	B	B3	0	GABA	0
MUC	C3T0	0	C	C3	0	GABA	0
MUC	A1T1	1	A	A1	5	GABA	0
MUC	A2T1	1	A	A2	5	GABA	0
MUC	A3T1	1	A	A3	5	GABA	0
MUC	B1T1	1	B	B1	5	GABA	0
MUC	B2T1	1	B	B2	5	GABA	0
MUC	B3T1	1	B	B3	5	GABA	0
MUC	C1T1	1	C	C1	5	GABA	0
MUC	C2T1	1	C	C2	5	GABA	0
MUC	C3T1	1	C	C3	5	GABA	0
MUC	A1T2	2	A	A1	10	GABA	0
MUC	A2T2	2	A	A2	10	GABA	0
MUC	A3T2	2	A	A3	10	GABA	0
MUC	A1T0	0	A	A1	0	TYR	3.251
MUC	B1T0	0	B	B1	0	TYR	3.037
MUC	C1T0	0	C	C1	0	TYR	0
MUC	A2T0	0	A	A2	0	TYR	3.3
MUC	B2T0	0	B	B2	0	TYR	NA
MUC	C2T0	0	C	C2	0	TYR	0
MUC	A3T0	0	A	A3	0	TYR	3.105
MUC	B3T0	0	B	B3	0	TYR	3.202
MUC	C3T0	0	C	C3	0	TYR	0
MUC	A1T1	1	A	A1	5	TYR	3.114
MUC	A2T1	1	A	A2	5	TYR	3.162
MUC	A3T1	1	A	A3	5	TYR	3.129
MUC	B1T1	1	B	B1	5	TYR	NA
MUC	B2T1	1	B	B2	5	TYR	3.738
MUC	B3T1	1	B	B3	5	TYR	3.014
MUC	C1T1	1	C	C1	5	TYR	0
MUC	C2T1	1	C	C2	5	TYR	0
MUC	C3T1	1	C	C3	5	TYR	NA
MUC	A1T2	2	A	A1	10	TYR	3.28
MUC	A2T2	2	A	A2	10	TYR	3.438
MUC	A3T2	2	A	A3	10	TYR	3.559
MUC	A1T0	0	A	A1	0	VAL	3.493
MUC	B1T0	0	B	B1	0	VAL	1.823
MUC	C1T0	0	C	C1	0	VAL	0.917
MUC	A2T0	0	A	A2	0	VAL	3.679
MUC	B2T0	0	B	B2	0	VAL	2.447
MUC	C2T0	0	C	C2	0	VAL	0.643
MUC	A3T0	0	A	A3	0	VAL	2.035
MUC	B3T0	0	B	B3	0	VAL	3.137
MUC	C3T0	0	C	C3	0	VAL	1.176
MUC	A1T1	1	A	A1	5	VAL	3.303
MUC	A2T1	1	A	A2	5	VAL	4.162
MUC	A3T1	1	A	A3	5	VAL	3.147
MUC	B1T1	1	B	B1	5	VAL	0
MUC	B2T1	1	B	B2	5	VAL	2.82
MUC	B3T1	1	B	B3	5	VAL	2.428
MUC	C1T1	1	C	C1	5	VAL	0
MUC	C2T1	1	C	C2	5	VAL	0.89
MUC	C3T1	1	C	C3	5	VAL	0.998
MUC	A1T2	2	A	A1	10	VAL	3.722
MUC	A2T2	2	A	A2	10	VAL	3.719
MUC	A3T2	2	A	A3	10	VAL	6.472
MUC	A1T0	0	A	A1	0	MET	6.033
MUC	B1T0	0	B	B1	0	MET	11.928
MUC	C1T0	0	C	C1	0	MET	5.472
MUC	A2T0	0	A	A2	0	MET	5.243
MUC	B2T0	0	B	B2	0	MET	4.617
MUC	C2T0	0	C	C2	0	MET	3.284
MUC	A3T0	0	A	A3	0	MET	2.13
MUC	B3T0	0	B	B3	0	MET	4.675
MUC	C3T0	0	C	C3	0	MET	3.722
MUC	A1T1	1	A	A1	5	MET	4.664
MUC	A2T1	1	A	A2	5	MET	3.515
MUC	A3T1	1	A	A3	5	MET	3.818
MUC	B1T1	1	B	B1	5	MET	0
MUC	B2T1	1	B	B2	5	MET	4.89
MUC	B3T1	1	B	B3	5	MET	3.572
MUC	C1T1	1	C	C1	5	MET	0
MUC	C2T1	1	C	C2	5	MET	5.017
MUC	C3T1	1	C	C3	5	MET	1.03
MUC	A1T2	2	A	A1	10	MET	5.489
MUC	A2T2	2	A	A2	10	MET	6.108
MUC	A3T2	2	A	A3	10	MET	9.933
MUC	A1T0	0	A	A1	0	TRP	25.711
MUC	B1T0	0	B	B1	0	TRP	26.606
MUC	C1T0	0	C	C1	0	TRP	26.823
MUC	A2T0	0	A	A2	0	TRP	25.175
MUC	B2T0	0	B	B2	0	TRP	36.169
MUC	C2T0	0	C	C2	0	TRP	25.11
MUC	A3T0	0	A	A3	0	TRP	25.985
MUC	B3T0	0	B	B3	0	TRP	21.716
MUC	C3T0	0	C	C3	0	TRP	25.741
MUC	A1T1	1	A	A1	5	TRP	25.119
MUC	A2T1	1	A	A2	5	TRP	25.79
MUC	A3T1	1	A	A3	5	TRP	26.331
MUC	B1T1	1	B	B1	5	TRP	29.32
MUC	B2T1	1	B	B2	5	TRP	25.858
MUC	B3T1	1	B	B3	5	TRP	23.358
MUC	C1T1	1	C	C1	5	TRP	21.067
MUC	C2T1	1	C	C2	5	TRP	20.494
MUC	C3T1	1	C	C3	5	TRP	23.694
MUC	A1T2	2	A	A1	10	TRP	23.348
MUC	A2T2	2	A	A2	10	TRP	21.982
MUC	A3T2	2	A	A3	10	TRP	25.464
MUC	A1T0	0	A	A1	0	PHE	0
MUC	B1T0	0	B	B1	0	PHE	0
MUC	C1T0	0	C	C1	0	PHE	0
MUC	A2T0	0	A	A2	0	PHE	0
MUC	B2T0	0	B	B2	0	PHE	0
MUC	C2T0	0	C	C2	0	PHE	0
MUC	A3T0	0	A	A3	0	PHE	0
MUC	B3T0	0	B	B3	0	PHE	0
MUC	C3T0	0	C	C3	0	PHE	0
MUC	A1T1	1	A	A1	5	PHE	0
MUC	A2T1	1	A	A2	5	PHE	0
MUC	A3T1	1	A	A3	5	PHE	0
MUC	B1T1	1	B	B1	5	PHE	0
MUC	B2T1	1	B	B2	5	PHE	0
MUC	B3T1	1	B	B3	5	PHE	0
MUC	C1T1	1	C	C1	5	PHE	0
MUC	C2T1	1	C	C2	5	PHE	0
MUC	C3T1	1	C	C3	5	PHE	0
MUC	A1T2	2	A	A1	10	PHE	0
MUC	A2T2	2	A	A2	10	PHE	0
MUC	A3T2	2	A	A3	10	PHE	0
MUC	A1T0	0	A	A1	0	ILE	3.09
MUC	B1T0	0	B	B1	0	ILE	2.823
MUC	C1T0	0	C	C1	0	ILE	0
MUC	A2T0	0	A	A2	0	ILE	3.038
MUC	B2T0	0	B	B2	0	ILE	0
MUC	C2T0	0	C	C2	0	ILE	0
MUC	A3T0	0	A	A3	0	ILE	3.222
MUC	B3T0	0	B	B3	0	ILE	2.895
MUC	C3T0	0	C	C3	0	ILE	0
MUC	A1T1	1	A	A1	5	ILE	3.153
MUC	A2T1	1	A	A2	5	ILE	2.77
MUC	A3T1	1	A	A3	5	ILE	4.16
MUC	B1T1	1	B	B1	5	ILE	3.102
MUC	B2T1	1	B	B2	5	ILE	2.864
MUC	B3T1	1	B	B3	5	ILE	2.554
MUC	C1T1	1	C	C1	5	ILE	0
MUC	C2T1	1	C	C2	5	ILE	0
MUC	C3T1	1	C	C3	5	ILE	0
MUC	A1T2	2	A	A1	10	ILE	3.203
MUC	A2T2	2	A	A2	10	ILE	3.03
MUC	A3T2	2	A	A3	10	ILE	3.63
MUC	A1T0	0	A	A1	0	LEU	4.905
MUC	B1T0	0	B	B1	0	LEU	4.573
MUC	C1T0	0	C	C1	0	LEU	3.008
MUC	A2T0	0	A	A2	0	LEU	5.399
MUC	B2T0	0	B	B2	0	LEU	6.639
MUC	C2T0	0	C	C2	0	LEU	3.066
MUC	A3T0	0	A	A3	0	LEU	NA
MUC	B3T0	0	B	B3	0	LEU	5.186
MUC	C3T0	0	C	C3	0	LEU	2.963
MUC	A1T1	1	A	A1	5	LEU	4.29
MUC	A2T1	1	A	A2	5	LEU	4.434
MUC	A3T1	1	A	A3	5	LEU	6.619
MUC	B1T1	1	B	B1	5	LEU	3.862
MUC	B2T1	1	B	B2	5	LEU	6.165
MUC	B3T1	1	B	B3	5	LEU	4.59
MUC	C1T1	1	C	C1	5	LEU	2.547
MUC	C2T1	1	C	C2	5	LEU	3.106
MUC	C3T1	1	C	C3	5	LEU	1.969
MUC	A1T2	2	A	A1	10	LEU	4.578
MUC	A2T2	2	A	A2	10	LEU	4.666
MUC	A3T2	2	A	A3	10	LEU	6.557
MUC	A1T0	0	A	A1	0	LYS	7.991
MUC	B1T0	0	B	B1	0	LYS	8.218
MUC	C1T0	0	C	C1	0	LYS	0
MUC	A2T0	0	A	A2	0	LYS	7.144
MUC	B2T0	0	B	B2	0	LYS	NA
MUC	C2T0	0	C	C2	0	LYS	0
MUC	A3T0	0	A	A3	0	LYS	NA
MUC	B3T0	0	B	B3	0	LYS	6.337
MUC	C3T0	0	C	C3	0	LYS	0
MUC	A1T1	1	A	A1	5	LYS	7.204
MUC	A2T1	1	A	A2	5	LYS	6.706
MUC	A3T1	1	A	A3	5	LYS	NA
MUC	B1T1	1	B	B1	5	LYS	7.158
MUC	B2T1	1	B	B2	5	LYS	8.397
MUC	B3T1	1	B	B3	5	LYS	8.268
MUC	C1T1	1	C	C1	5	LYS	0
MUC	C2T1	1	C	C2	5	LYS	0
MUC	C3T1	1	C	C3	5	LYS	0
MUC	A1T2	2	A	A1	10	LYS	9.392
MUC	A2T2	2	A	A2	10	LYS	10.285
MUC	A3T2	2	A	A3	10	LYS	9.13
MUC	B1T2	2	B	B1	10	GLU AC	0
MUC	B2T2	2	B	B2	10	GLU AC	0
MUC	B3T2	2	B	B3	10	GLU AC	0
MUC	C1T2	2	C	C1	10	GLU AC	0
MUC	C2T2	2	C	C2	10	GLU AC	0
MUC	C3T2	2	C	C3	10	GLU AC	0
MUC	A1T3	3	A	A1	20	GLU AC	0
MUC	A2T3	3	A	A2	20	GLU AC	0
MUC	A3T3	3	A	A3	20	GLU AC	0
[truncated: 651 more rows]
