# Supplementary material for: Jellyfish mucus-derived organic matter as a source of labile nutrients for the ambient microbial community
Source: PeerJ. 2026 Feb 12;14:e20784. doi: 10.7717/peerj.20784 (PMC12906709; doi:10.7717/peerj.20784)
Supplement: Supplemental Information 3 — Raw data of microbial parameters, including prokaryotic heterotrophic production (PHP; µg C L1 h1), microbial abundance (MA; 10 y cells mL1), dissolved organic carbon (DOC; µg C L1), and total dissolved nitrogen (TDN; µg C LL1). [file peerj-14-20784-s003.csv]

Data	ID	Treatment	Replicate	Time	Conc	SD
MA	A1T0	A	1	0	43000.51313	41942.54292
MA	A2T0	A	2	0	43000.51313	41942.54292
MA	A3T0	A	3	0	43000.51313	41942.54292
MA	B1T0	B	1	0	60082.90875	51593.77043
MA	B2T0	B	2	0	60082.90875	51593.77043
MA	B3T0	B	3	0	60082.90875	51593.77043
MA	C1T0	C	1	0	47123.85	44107.46007
MA	C2T0	C	2	0	47123.85	44107.46007
MA	C3T0	C	3	0	47123.85	44107.46007
MA	A1T1	A	1	5	72452.91938	58907.81777
MA	A2T1	A	2	5	58904.8125	47402.31729
MA	A3T1	A	3	5	40055.2725	49098.44639
MA	B1T1	B	1	5	89064.0765	94184.86729
MA	B2T1	B	2	5	51752.08527	75882.65572
MA	B3T1	B	3	5	45945.75375	49244.44269
MA	C1T1	C	1	5	72806.34825	59165.81969
MA	C2T1	C	2	5	49480.0425	54988.46359
MA	C3T1	C	3	5	44178.60938	48172.22109
MA	A1T2	A	1	10	62439.10125	40651.82654
MA	A2T2	A	2	10	72452.91938	49625.63946
MA	A3T2	A	3	10	45702.0097	37935.50848
MA	B1T2	B	1	10	72452.91938	37515.50764
MA	B2T2	B	2	10	39466.22438	33362.86126
MA	B3T2	B	3	10	40055.2725	33443.45449
MA	C1T2	C	1	10	64795.29375	37510.72342
MA	C2T2	C	2	10	58315.76438	37744.43735
MA	C3T2	C	3	10	37110.03188	36051.77639
MA	A1T3	A	1	20	80405.06906	38663.09209
MA	A2T3	A	2	20	100727.2294	46259.47762
MA	A3T3	A	3	20	69802.20281	34626.44295
MA	B1T3	B	1	20	105145.0903	56314.16171
MA	B2T3	B	2	20	110446.5234	47925.99526
MA	B3T3	B	3	20	68035.05844	38577.97786
MA	C1T3	C	1	20	74220.06375	26022.1898
MA	C2T3	C	2	20	56548.62	36531.98299
MA	C3T3	C	3	20	53014.33125	27496.29306
MA	A1T4	A	1	30	586747.1558	176431.5097
MA	A2T4	A	2	30	568799.5957	152398.0884
MA	A3T4	A	3	30	628164.6021	110763.9643
MA	B1T4	B	1	30	560516.1064	212768.9772
MA	B2T4	B	2	30	502531.6816	168931.6921
MA	B3T4	B	3	30	543949.1279	233279.7967
MA	C1T4	C	1	30	266452.2378	126777.9212
MA	C2T4	C	2	30	280975.9556	104451.3016
MA	C3T4	C	3	30	258886.6509	63914.90031
MA	A1T5	A	1	42	1070889.491	961915.8634
MA	A2T5	A	2	42	1756541.509	588848.4348
MA	A3T5	A	3	42	1427852.655	896931.2567
MA	B1T5	B	1	42	869435.0325	461014.5651
MA	B2T5	B	2	42	1899680.203	1268225.412
MA	B3T5	B	3	42	1463195.543	818921.6338
MA	C1T5	C	1	42	918915.075	824330.7073
MA	C2T5	C	2	42	1495004.141	615487.7192
MA	C3T5	C	3	42	968395.1175	1190577.48
PHP	A1T0	A	1	0	0.00335088	0.001825162
PHP	A2T0	A	2	0	0.00335088	0.001825162
PHP	A3T0	A	3	0	0.00335088	0.001825162
PHP	B1T0	B	1	0	0.002989114	0.001483395
PHP	B2T0	B	2	0	0.002989114	0.001483395
PHP	B3T0	B	3	0	0.002989114	0.001483395
PHP	C1T0	C	1	0	0.004139085	0.001280011
PHP	C2T0	C	2	0	0.004139085	0.001280011
PHP	C3T0	C	3	0	0.004139085	0.001280011
PHP	A1T1	A	1	5	0.005145562	0.00041749
PHP	A2T1	A	2	5	0.006147996	0.000578384
PHP	A3T1	A	3	5	0.006378395	0.000203995
PHP	B1T1	B	1	5	0.006289469	0.000538127
PHP	B2T1	B	2	5	0.005893346	0.000578384
PHP	B3T1	B	3	5	0.006281385	0.000424937
PHP	C1T1	C	1	5	0.00644711	5.47E-05
PHP	C2T1	C	2	5	0.007502091	0.00050032
PHP	C3T1	C	3	5	0.006139911	0.000383529
PHP	A1T2	A	1	10	4.85E-05	0.001964037
PHP	A2T2	A	2	10	0.010711498	0.000407508
PHP	A3T2	A	3	10	0.005173856	0.053536376
PHP	B1T2	B	1	10	0.012631484	0.001579314
PHP	B2T2	B	2	10	0.011139959	0.000201942
PHP	B3T2	B	3	10	0.011738186	0.00119743
PHP	C1T2	C	1	10	0.011976668	0.000936968
PHP	C2T2	C	2	10	0.012037299	0.000748133
PHP	C3T2	C	3	10	0.010606405	0.000900966
PHP	A1T3	A	1	20	0.105744723	0.004397865
PHP	A2T3	A	2	20	0.08380434	0.003271677
PHP	A3T3	A	3	20	0.127313236	0.006168174
PHP	B1T3	B	1	20	0.136310894	0.00450128
PHP	B2T3	B	2	20	0.198684154	0.012297154
PHP	B3T3	B	3	20	0.094297567	0.004173965
PHP	C1T3	C	1	20	0.095138319	0.001209304
PHP	C2T3	C	2	20	0.033104594	0.000642919
PHP	C3T3	C	3	20	0.033860462	0.002428769
PHP	A1T4	A	1	30	3.952692574	0.608488116
PHP	A2T4	A	2	30	4.357069839	0.702579634
PHP	A3T4	A	3	30	5.518127582	0.20626215
PHP	B1T4	B	1	30	4.84789092	0.285054103
PHP	B2T4	B	2	30	3.845100622	0.217998645
PHP	B3T4	B	3	30	3.820924972	0.123155967
PHP	C1T4	C	1	30	1.736087372	0.114761576
PHP	C2T4	C	2	30	1.551267535	0.072717757
PHP	C3T4	C	3	30	1.403178034	0.098073362
PHP	A1T5	A	1	42	0.255002384	0.001043701
PHP	A2T5	A	2	42	1.178111257	0.08442644
PHP	A3T5	A	3	42	0.325037397	0.009097583
PHP	B1T5	B	1	42	0.967121007	0.056103189
PHP	B2T5	B	2	42	1.259059872	0.041320689
PHP	B3T5	B	3	42	1.231163492	0.237697968
PHP	C1T5	C	1	42	0.713551538	0.358261807
PHP	C2T5	C	2	42	0.881002578	0.066126129
PHP	C3T5	C	3	42	0.900675357	0.030885479
DOC	A1T0	A	1	0	1379.04	NA
DOC	A2T0	A	2	0	1359	NA
DOC	A3T0	A	3	0	1377.96	NA
DOC	B1T0	B	1	0	1536	NA
DOC	B2T0	B	2	0	1521	NA
DOC	B3T0	B	3	0	1374.96	NA
DOC	C1T0	C	1	0	1704.96	NA
DOC	C2T0	C	2	0	1877.04	NA
DOC	C3T0	C	3	0	1392.96	NA
DOC	A1T1	A	1	5	1414.8	NA
DOC	A2T1	A	2	5	1698	NA
DOC	A3T1	A	3	5	1536	NA
DOC	B1T1	B	1	5	1712.3	NA
DOC	B2T1	B	2	5	1651.2	NA
DOC	B3T1	B	3	5	1629.6	NA
DOC	C1T1	C	1	5	1614	NA
DOC	C2T1	C	2	5	1592.4	NA
DOC	C3T1	C	3	5	1390.8	NA
DOC	A1T2	A	1	10	1317.6	NA
DOC	A2T2	A	2	10	1356	NA
DOC	A3T2	A	3	10	1348.8	NA
DOC	B1T2	B	1	10	1362	NA
DOC	B2T2	B	2	10	1423.2	NA
DOC	B3T2	B	3	10	1314	NA
DOC	C1T2	C	1	10	1413.6	NA
DOC	C2T2	C	2	10	1540.8	NA
DOC	C3T2	C	3	10	1299.6	NA
DOC	A1T3	A	1	20	1348.8	NA
DOC	A2T3	A	2	20	1329.6	NA
DOC	A3T3	A	3	20	1332	NA
DOC	B1T3	B	1	20	1510.8	NA
DOC	B2T3	B	2	20	1389.6	NA
DOC	B3T3	B	3	20	1286.4	NA
DOC	C1T3	C	1	20	1395.6	NA
DOC	C2T3	C	2	20	1425.6	NA
DOC	C3T3	C	3	20	1268.4	NA
DOC	A1T4	A	1	30	1323.6	NA
DOC	A2T4	A	2	30	1431.6	NA
DOC	A3T4	A	3	30	1419.6	NA
DOC	B1T4	B	1	30	1513.2	NA
DOC	B2T4	B	2	30	1538.4	NA
DOC	B3T4	B	3	30	1432.8	NA
DOC	C1T4	C	1	30	1453.2	NA
DOC	C2T4	C	2	30	1518	NA
DOC	C3T4	C	3	30	1404	NA
DOC	A1T5	A	1	42	1326	NA
DOC	A2T5	A	2	42	1245.6	NA
DOC	A3T5	A	3	42	1323.6	NA
DOC	B1T5	B	1	42	1306.8	NA
DOC	B2T5	B	2	42	1280.4	NA
DOC	B3T5	B	3	42	1268.4	NA
DOC	C1T5	C	1	42	1351.2	NA
DOC	C2T5	C	2	42	1250.4	NA
DOC	C3T5	C	3	42	1222.8	NA
TDN	A1T0	A	1	0	146.86	NA
TDN	A2T0	A	2	0	143.22	NA
TDN	A3T0	A	3	0	131.32	NA
TDN	B1T0	B	1	0	130.2	NA
TDN	B2T0	B	2	0	169.26	NA
TDN	B3T0	B	3	0	127.54	NA
TDN	C1T0	C	1	0	147.98	NA
TDN	C2T0	C	2	0	161.28	NA
TDN	C3T0	C	3	0	131.88	NA
TDN	A1T1	A	1	5	131.6	NA
TDN	A2T1	A	2	5	128.8	NA
TDN	A3T1	A	3	5	123.2	NA
TDN	B1T1	B	1	5	133	NA
TDN	B2T1	B	2	5	128.8	NA
TDN	B3T1	B	3	5	124.6	NA
TDN	C1T1	C	1	5	117.6	NA
TDN	C2T1	C	2	5	110.6	NA
TDN	C3T1	C	3	5	110.6	NA
TDN	A1T2	A	1	10	141.4	NA
TDN	A2T2	A	2	10	141.4	NA
TDN	A3T2	A	3	10	133	NA
TDN	B1T2	B	1	10	135.8	NA
TDN	B2T2	B	2	10	170.8	NA
TDN	B3T2	B	3	10	142.8	NA
TDN	C1T2	C	1	10	158.2	NA
TDN	C2T2	C	2	10	128.8	NA
TDN	C3T2	C	3	10	148.4	NA
TDN	A1T3	A	1	20	138.6	NA
TDN	A2T3	A	2	20	134.4	NA
TDN	A3T3	A	3	20	134.4	NA
TDN	B1T3	B	1	20	148.4	NA
TDN	B2T3	B	2	20	154	NA
TDN	B3T3	B	3	20	141.4	NA
TDN	C1T3	C	1	20	140	NA
TDN	C2T3	C	2	20	151.2	NA
TDN	C3T3	C	3	20	135.8	NA
TDN	A1T4	A	1	30	124.6	NA
TDN	A2T4	A	2	30	113.4	NA
TDN	A3T4	A	3	30	120.4	NA
TDN	B1T4	B	1	30	119	NA
TDN	B2T4	B	2	30	133	NA
TDN	B3T4	B	3	30	119	NA
TDN	C1T4	C	1	30	123.2	NA
TDN	C2T4	C	2	30	133	NA
TDN	C3T4	C	3	30	123.2	NA
TDN	A1T5	A	1	42	105	NA
TDN	A2T5	A	2	42	106.4	NA
TDN	A3T5	A	3	42	120.4	NA
TDN	B1T5	B	1	42	121.8	NA
TDN	B2T5	B	2	42	145.6	NA
TDN	B3T5	B	3	42	121.8	NA
TDN	C1T5	C	1	42	116.2	NA
TDN	C2T5	C	2	42	117.6	NA
TDN	C3T5	C	3	42	116.2	NA
